# Supplementary material for: The transposable element environment of human genes is associated with histone and expression changes in cancer
Source: BMC Genomics. 2016 Aug 9;17:588. doi: 10.1186/s12864-016-2970-1 (PMC4979156; doi:10.1186/s12864-016-2970-1)
Supplement: Additional file 7: Table S5. — GO function of down- and up-regulated genes between normal and cancer condition. (XLSX 870 kb) [file 12864_2016_2970_MOESM7_ESM.xlsx]

## Sheet: down_regulated_genes
GO Term	Description	P-value	FDR q-value	Enrichment	N	B	n	b	Genes
GO:0002376	immune system process	1.85e-41	2.5e-37	1.71	16786	1573	3214	514	[LGALS9 - lectin, galactoside-binding, soluble, 9, SPTAN1 - spectrin, alpha, non-erythrocytic 1, MAP3K8 - mitogen-activated protein kinase kinase kinase 8, DDX60 - dead (asp-glu-ala-asp) box polypeptide 60, LIF - leukemia inhibitory factor, PATZ1 - poz (btb) and at hook containing zinc finger 1, SEC61B - sec61 beta subunit, PODXL - podocalyxin-like, GEM - gtp binding protein overexpressed in skel…
GO:0002682	regulation of immune system process	1.76e-31	1.19e-27	1.69	16786	1261	3214	408	[LGALS9 - lectin, galactoside-binding, soluble, 9, SPTAN1 - spectrin, alpha, non-erythrocytic 1, DDX60 - dead (asp-glu-ala-asp) box polypeptide 60, DAPK2 - death-associated protein kinase 2, MAP3K8 - mitogen-activated protein kinase kinase kinase 8, LIF - leukemia inhibitory factor, CARD11 - caspase recruitment domain family, member 11, ABR - active bcr-related, PML - promyelocytic leukemia, LGAL…
GO:0002684	positive regulation of immune system process	1.22e-28	5.49e-25	1.9	16786	717	3214	261	[LGALS9 - lectin, galactoside-binding, soluble, 9, LAX1 - lymphocyte transmembrane adaptor 1, DHX58 - dexh (asp-glu-x-his) box polypeptide 58, DAPK2 - death-associated protein kinase 2, MAP3K8 - mitogen-activated protein kinase kinase kinase 8, DDX60 - dead (asp-glu-ala-asp) box polypeptide 60, EBI3 - epstein-barr virus induced 3, LIF - leukemia inhibitory factor, CD274 - cd274 molecule, TICAM1 -…
GO:0006955	immune response	2.13e-25	7.22e-22	1.68	16786	1048	3214	337	[LAX1 - lymphocyte transmembrane adaptor 1, IL18R1 - interleukin 18 receptor 1, DHX58 - dexh (asp-glu-x-his) box polypeptide 58, SPTAN1 - spectrin, alpha, non-erythrocytic 1, TSC1 - tuberous sclerosis 1, EMR1 - egf-like module containing, mucin-like, hormone receptor-like 1, DDX60 - dead (asp-glu-ala-asp) box polypeptide 60, MAP3K8 - mitogen-activated protein kinase kinase kinase 8, EBI3 - epstei…
GO:0048583	regulation of response to stimulus	1.15e-22	3.11e-19	1.33	16786	3189	3214	811	[ARAP1 - arfgap with rhogap domain, ankyrin repeat and ph domain 1, ARAP2 - arfgap with rhogap domain, ankyrin repeat and ph domain 2, PRRX1 - paired related homeobox 1, DDX60 - dead (asp-glu-ala-asp) box polypeptide 60, ABCA1 - atp-binding cassette, sub-family a (abc1), member 1, ANKRD10 - ankyrin repeat domain 10, GCNT2 - glucosaminyl (n-acetyl) transferase 2, i-branching enzyme (i blood group)…
GO:0002694	regulation of leukocyte activation	1.32e-22	2.98e-19	2.16	16786	355	3214	147	[LGALS9 - lectin, galactoside-binding, soluble, 9, LAX1 - lymphocyte transmembrane adaptor 1, SASH3 - sam and sh3 domain containing 3, IL15 - interleukin 15, PAWR - prkc, apoptosis, wt1, regulator, MAP3K8 - mitogen-activated protein kinase kinase kinase 8, CD83 - cd83 molecule, FLT3 - fms-related tyrosine kinase 3, IL12RB1 - interleukin 12 receptor, beta 1, EBI3 - epstein-barr virus induced 3, MI…
GO:0051249	regulation of lymphocyte activation	1.34e-21	2.59e-18	2.23	16786	304	3214	130	[LGALS9 - lectin, galactoside-binding, soluble, 9, LAX1 - lymphocyte transmembrane adaptor 1, SASH3 - sam and sh3 domain containing 3, IL15 - interleukin 15, PAWR - prkc, apoptosis, wt1, regulator, MAP3K8 - mitogen-activated protein kinase kinase kinase 8, CD83 - cd83 molecule, FLT3 - fms-related tyrosine kinase 3, IL12RB1 - interleukin 12 receptor, beta 1, EBI3 - epstein-barr virus induced 3, MI…
GO:0048518	positive regulation of biological process	2.16e-21	3.65e-18	1.24	16786	4829	3214	1146	[ARAP1 - arfgap with rhogap domain, ankyrin repeat and ph domain 1, ARAP2 - arfgap with rhogap domain, ankyrin repeat and ph domain 2, AGAP2 - arfgap with gtpase domain, ankyrin repeat and ph domain 2, PRRX1 - paired related homeobox 1, DDX60 - dead (asp-glu-ala-asp) box polypeptide 60, ATAT1 - alpha tubulin acetyltransferase 1, LRRC16A - leucine rich repeat containing 16a, ABAT - 4-aminobutyrate…
GO:0043087	regulation of GTPase activity	2.34e-21	3.52e-18	1.92	16786	508	3214	187	[ARAP1 - arfgap with rhogap domain, ankyrin repeat and ph domain 1, RGS19 - regulator of g-protein signaling 19, MCF2L - mcf.2 cell line derived transforming sequence-like, ARAP2 - arfgap with rhogap domain, ankyrin repeat and ph domain 2, AGAP2 - arfgap with gtpase domain, ankyrin repeat and ph domain 2, SH3BP1 - sh3-domain binding protein 1, EPS8L2 - eps8-like 2, DNMBP - dynamin binding protein…
GO:0050865	regulation of cell activation	3.15e-21	4.26e-18	2.07	16786	386	3214	153	[LGALS9 - lectin, galactoside-binding, soluble, 9, LAX1 - lymphocyte transmembrane adaptor 1, SASH3 - sam and sh3 domain containing 3, IL15 - interleukin 15, PAWR - prkc, apoptosis, wt1, regulator, FLT3 - fms-related tyrosine kinase 3, CD83 - cd83 molecule, MAP3K8 - mitogen-activated protein kinase kinase kinase 8, IL12RB1 - interleukin 12 receptor, beta 1, EBI3 - epstein-barr virus induced 3, MI…
GO:0048584	positive regulation of response to stimulus	3.96e-21	4.87e-18	1.46	16786	1725	3214	482	[LGALS9 - lectin, galactoside-binding, soluble, 9, SPTAN1 - spectrin, alpha, non-erythrocytic 1, PRRX1 - paired related homeobox 1, DAPK2 - death-associated protein kinase 2, MAP3K8 - mitogen-activated protein kinase kinase kinase 8, DDX60 - dead (asp-glu-ala-asp) box polypeptide 60, LIF - leukemia inhibitory factor, CARD11 - caspase recruitment domain family, member 11, PMAIP1 - phorbol-12-myris…
GO:0051345	positive regulation of hydrolase activity	6.64e-21	7.49e-18	1.73	16786	762	3214	252	[LGALS9 - lectin, galactoside-binding, soluble, 9, ARAP1 - arfgap with rhogap domain, ankyrin repeat and ph domain 1, RGS19 - regulator of g-protein signaling 19, ARAP2 - arfgap with rhogap domain, ankyrin repeat and ph domain 2, SH3BP1 - sh3-domain binding protein 1, AGAP2 - arfgap with gtpase domain, ankyrin repeat and ph domain 2, TSC1 - tuberous sclerosis 1, ARHGAP27 - rho gtpase activating p…
GO:0043547	positive regulation of GTPase activity	7.54e-21	7.85e-18	1.96	16786	461	3214	173	[ARAP1 - arfgap with rhogap domain, ankyrin repeat and ph domain 1, RGS19 - regulator of g-protein signaling 19, MCF2L - mcf.2 cell line derived transforming sequence-like, ARAP2 - arfgap with rhogap domain, ankyrin repeat and ph domain 2, SH3BP1 - sh3-domain binding protein 1, AGAP2 - arfgap with gtpase domain, ankyrin repeat and ph domain 2, EPS8L2 - eps8-like 2, DNMBP - dynamin binding protein…
GO:1902531	regulation of intracellular signal transduction	2.18e-20	2.11e-17	1.5	16786	1429	3214	411	[ARAP1 - arfgap with rhogap domain, ankyrin repeat and ph domain 1, LGALS9 - lectin, galactoside-binding, soluble, 9, ARAP2 - arfgap with rhogap domain, ankyrin repeat and ph domain 2, SPTAN1 - spectrin, alpha, non-erythrocytic 1, PHLDA3 - pleckstrin homology-like domain, family a, member 3, DDX60 - dead (asp-glu-ala-asp) box polypeptide 60, DAPK2 - death-associated protein kinase 2, MAP3K8 - mit…
GO:0007166	cell surface receptor signaling pathway	4.02e-19	3.63e-16	1.39	16786	2026	3214	541	[SPTAN1 - spectrin, alpha, non-erythrocytic 1, LIF - leukemia inhibitory factor, ABCA1 - atp-binding cassette, sub-family a (abc1), member 1, GEM - gtp binding protein overexpressed in skeletal muscle, CARD11 - caspase recruitment domain family, member 11, NCOR2 - nuclear receptor corepressor 2, GCNT2 - glucosaminyl (n-acetyl) transferase 2, i-branching enzyme (i blood group), PML - promyelocytic…
GO:0051336	regulation of hydrolase activity	1.28e-18	1.09e-15	1.54	16786	1150	3214	339	[RGS19 - regulator of g-protein signaling 19, ARAP1 - arfgap with rhogap domain, ankyrin repeat and ph domain 1, LGALS9 - lectin, galactoside-binding, soluble, 9, ARAP2 - arfgap with rhogap domain, ankyrin repeat and ph domain 2, AGAP2 - arfgap with gtpase domain, ankyrin repeat and ph domain 2, SH3BP1 - sh3-domain binding protein 1, TSC1 - tuberous sclerosis 1, ARHGAP27 - rho gtpase activating p…
GO:0050776	regulation of immune response	1.36e-18	1.08e-15	1.67	16786	782	3214	250	[LAX1 - lymphocyte transmembrane adaptor 1, LGALS9 - lectin, galactoside-binding, soluble, 9, DHX58 - dexh (asp-glu-x-his) box polypeptide 58, SPTAN1 - spectrin, alpha, non-erythrocytic 1, CLEC2D - c-type lectin domain family 2, member d, MAP3K8 - mitogen-activated protein kinase kinase kinase 8, TICAM1 - toll-like receptor adaptor molecule 1, CARD11 - caspase recruitment domain family, member 11…
GO:0023051	regulation of signaling	2.61e-18	1.96e-15	1.33	16786	2639	3214	671	[LGALS9 - lectin, galactoside-binding, soluble, 9, ARAP1 - arfgap with rhogap domain, ankyrin repeat and ph domain 1, ARAP2 - arfgap with rhogap domain, ankyrin repeat and ph domain 2, SPTAN1 - spectrin, alpha, non-erythrocytic 1, PRRX1 - paired related homeobox 1, PHLDA3 - pleckstrin homology-like domain, family a, member 3, DDX60 - dead (asp-glu-ala-asp) box polypeptide 60, DAPK2 - death-associ…
GO:1903037	regulation of leukocyte cell-cell adhesion	2.97e-18	2.11e-15	2.3	16786	232	3214	102	[LAX1 - lymphocyte transmembrane adaptor 1, LGALS9 - lectin, galactoside-binding, soluble, 9, SASH3 - sam and sh3 domain containing 3, IL15 - interleukin 15, PAWR - prkc, apoptosis, wt1, regulator, MAP3K8 - mitogen-activated protein kinase kinase kinase 8, CD83 - cd83 molecule, IL12RB1 - interleukin 12 receptor, beta 1, EBI3 - epstein-barr virus induced 3, CXCL12 - chemokine (c-x-c motif) ligand …
GO:0050778	positive regulation of immune response	3.12e-18	2.11e-15	1.88	16786	470	3214	169	[LGALS9 - lectin, galactoside-binding, soluble, 9, LAX1 - lymphocyte transmembrane adaptor 1, SASH3 - sam and sh3 domain containing 3, LGMN - legumain, IL15 - interleukin 15, BIRC3 - baculoviral iap repeat containing 3, MAP3K8 - mitogen-activated protein kinase kinase kinase 8, IL12RB1 - interleukin 12 receptor, beta 1, TRAT1 - t cell receptor associated transmembrane adaptor 1, MIF - macrophage …
GO:0009966	regulation of signal transduction	5.16e-18	3.33e-15	1.35	16786	2332	3214	603	[LGALS9 - lectin, galactoside-binding, soluble, 9, ARAP1 - arfgap with rhogap domain, ankyrin repeat and ph domain 1, ARAP2 - arfgap with rhogap domain, ankyrin repeat and ph domain 2, SPTAN1 - spectrin, alpha, non-erythrocytic 1, PRRX1 - paired related homeobox 1, PHLDA3 - pleckstrin homology-like domain, family a, member 3, DAPK2 - death-associated protein kinase 2, MAP3K8 - mitogen-activated p…
GO:0030155	regulation of cell adhesion	5.37e-18	3.31e-15	1.81	16786	533	3214	185	[LGALS9 - lectin, galactoside-binding, soluble, 9, LAX1 - lymphocyte transmembrane adaptor 1, SASH3 - sam and sh3 domain containing 3, IL15 - interleukin 15, TSC1 - tuberous sclerosis 1, PAWR - prkc, apoptosis, wt1, regulator, CDH1 - cadherin 1, type 1, e-cadherin (epithelial), CD83 - cd83 molecule, MAP3K8 - mitogen-activated protein kinase kinase kinase 8, IL12RB1 - interleukin 12 receptor, beta…
GO:0010646	regulation of cell communication	8.01e-18	4.71e-15	1.32	16786	2688	3214	679	[LGALS9 - lectin, galactoside-binding, soluble, 9, ARAP1 - arfgap with rhogap domain, ankyrin repeat and ph domain 1, ARAP2 - arfgap with rhogap domain, ankyrin repeat and ph domain 2, SPTAN1 - spectrin, alpha, non-erythrocytic 1, PRRX1 - paired related homeobox 1, PHLDA3 - pleckstrin homology-like domain, family a, member 3, DDX60 - dead (asp-glu-ala-asp) box polypeptide 60, DAPK2 - death-associ…
GO:0051251	positive regulation of lymphocyte activation	2.37e-17	1.34e-14	2.38	16786	195	3214	89	[LGALS9 - lectin, galactoside-binding, soluble, 9, VAV3 - vav 3 guanine nucleotide exchange factor, SASH3 - sam and sh3 domain containing 3, IL15 - interleukin 15, HLA-E - major histocompatibility complex, class i, e, ZBTB1 - zinc finger and btb domain containing 1, MAP3K8 - mitogen-activated protein kinase kinase kinase 8, CD83 - cd83 molecule, IL12RB1 - interleukin 12 receptor, beta 1, EBI3 - e…
GO:0006952	defense response	4.61e-17	2.5e-14	1.5	16786	1218	3214	349	[LGALS9 - lectin, galactoside-binding, soluble, 9, BNIP3 - bcl2/adenovirus e1b 19kda interacting protein 3, DHX58 - dexh (asp-glu-x-his) box polypeptide 58, BNIP3L - bcl2/adenovirus e1b 19kda interacting protein 3-like, SPTAN1 - spectrin, alpha, non-erythrocytic 1, PLAC8 - placenta-specific 8, DDX60 - dead (asp-glu-ala-asp) box polypeptide 60, MAP3K8 - mitogen-activated protein kinase kinase kina…
GO:0050867	positive regulation of cell activation	5.4e-17	2.81e-14	2.25	16786	230	3214	99	[LGALS9 - lectin, galactoside-binding, soluble, 9, SASH3 - sam and sh3 domain containing 3, IL15 - interleukin 15, CD83 - cd83 molecule, MAP3K8 - mitogen-activated protein kinase kinase kinase 8, IL12RB1 - interleukin 12 receptor, beta 1, EBI3 - epstein-barr virus induced 3, MIF - macrophage migration inhibitory factor (glycosylation-inhibiting factor), TICAM1 - toll-like receptor adaptor molecul…
GO:0001817	regulation of cytokine production	7.42e-17	3.72e-14	1.83	16786	476	3214	167	[LGALS9 - lectin, galactoside-binding, soluble, 9, TNFRSF9 - tumor necrosis factor receptor superfamily, member 9, IL18R1 - interleukin 18 receptor 1, SASH3 - sam and sh3 domain containing 3, DHX58 - dexh (asp-glu-x-his) box polypeptide 58, IL15 - interleukin 15, IL12RB2 - interleukin 12 receptor, beta 2, CD83 - cd83 molecule, IL12RB1 - interleukin 12 receptor, beta 1, TREX1 - three prime repair …
GO:0002696	positive regulation of leukocyte activation	7.74e-17	3.74e-14	2.27	16786	221	3214	96	[LGALS9 - lectin, galactoside-binding, soluble, 9, VAV3 - vav 3 guanine nucleotide exchange factor, SASH3 - sam and sh3 domain containing 3, IL15 - interleukin 15, HLA-E - major histocompatibility complex, class i, e, ZBTB1 - zinc finger and btb domain containing 1, MAP3K8 - mitogen-activated protein kinase kinase kinase 8, CD83 - cd83 molecule, IL12RB1 - interleukin 12 receptor, beta 1, EBI3 - e…
GO:0022407	regulation of cell-cell adhesion	1.07e-16	4.99e-14	2.05	16786	308	3214	121	[LGALS9 - lectin, galactoside-binding, soluble, 9, LAX1 - lymphocyte transmembrane adaptor 1, SASH3 - sam and sh3 domain containing 3, IL15 - interleukin 15, PAWR - prkc, apoptosis, wt1, regulator, MAP3K8 - mitogen-activated protein kinase kinase kinase 8, CDH1 - cadherin 1, type 1, e-cadherin (epithelial), CD83 - cd83 molecule, IL12RB1 - interleukin 12 receptor, beta 1, EBI3 - epstein-barr virus…
GO:0002252	immune effector process	1.49e-16	6.71e-14	1.98	16786	345	3214	131	[BNIP3 - bcl2/adenovirus e1b 19kda interacting protein 3, IL18R1 - interleukin 18 receptor 1, BNIP3L - bcl2/adenovirus e1b 19kda interacting protein 3-like, DHX58 - dexh (asp-glu-x-his) box polypeptide 58, TSC1 - tuberous sclerosis 1, DDX60 - dead (asp-glu-ala-asp) box polypeptide 60, CXCL9 - chemokine (c-x-c motif) ligand 9, TICAM1 - toll-like receptor adaptor molecule 1, ELMO1 - engulfment and …
GO:0050863	regulation of T cell activation	2.26e-16	9.89e-14	2.24	16786	224	3214	96	[LAX1 - lymphocyte transmembrane adaptor 1, LGALS9 - lectin, galactoside-binding, soluble, 9, SASH3 - sam and sh3 domain containing 3, IL15 - interleukin 15, PAWR - prkc, apoptosis, wt1, regulator, HLA-E - major histocompatibility complex, class i, e, ZBTB1 - zinc finger and btb domain containing 1, MAP3K8 - mitogen-activated protein kinase kinase kinase 8, CD83 - cd83 molecule, IL12RB1 - interle…
GO:0044093	positive regulation of molecular function	3.46e-16	1.46e-13	1.41	16786	1620	3214	437	[ARAP1 - arfgap with rhogap domain, ankyrin repeat and ph domain 1, LGALS9 - lectin, galactoside-binding, soluble, 9, ARAP2 - arfgap with rhogap domain, ankyrin repeat and ph domain 2, SH3BP1 - sh3-domain binding protein 1, SPTAN1 - spectrin, alpha, non-erythrocytic 1, AGAP2 - arfgap with gtpase domain, ankyrin repeat and ph domain 2, MAP3K8 - mitogen-activated protein kinase kinase kinase 8, DOC…
GO:0001775	cell activation	5.87e-16	2.41e-13	1.76	16786	524	3214	177	[CD93 - cd93 molecule, LAX1 - lymphocyte transmembrane adaptor 1, IL18R1 - interleukin 18 receptor 1, IL15 - interleukin 15, TSC1 - tuberous sclerosis 1, FLT3 - fms-related tyrosine kinase 3, EBI3 - epstein-barr virus induced 3, PATZ1 - poz (btb) and at hook containing zinc finger 1, CXCL12 - chemokine (c-x-c motif) ligand 12, MMRN1 - multimerin 1, TICAM1 - toll-like receptor adaptor molecule 1, …
GO:0002253	activation of immune response	6.72e-16	2.67e-13	1.96	16786	347	3214	130	[LAX1 - lymphocyte transmembrane adaptor 1, LGMN - legumain, BIRC3 - baculoviral iap repeat containing 3, MAP3K8 - mitogen-activated protein kinase kinase kinase 8, TRAT1 - t cell receptor associated transmembrane adaptor 1, CLEC4C - c-type lectin domain family 4, member c, TICAM1 - toll-like receptor adaptor molecule 1, CLEC4A - c-type lectin domain family 4, member a, CARD11 - caspase recruitme…
GO:0034110	regulation of homotypic cell-cell adhesion	1.02e-15	3.94e-13	2.16	16786	242	3214	100	[LAX1 - lymphocyte transmembrane adaptor 1, LGALS9 - lectin, galactoside-binding, soluble, 9, SASH3 - sam and sh3 domain containing 3, IL15 - interleukin 15, PAWR - prkc, apoptosis, wt1, regulator, MAP3K8 - mitogen-activated protein kinase kinase kinase 8, CD83 - cd83 molecule, IL12RB1 - interleukin 12 receptor, beta 1, EBI3 - epstein-barr virus induced 3, CD274 - cd274 molecule, IL12A - interleu…
GO:0051239	regulation of multicellular organismal process	3.34e-15	1.26e-12	1.33	16786	2159	3214	551	[LGALS9 - lectin, galactoside-binding, soluble, 9, PLAC8 - placenta-specific 8, PRRX1 - paired related homeobox 1, LIF - leukemia inhibitory factor, ABAT - 4-aminobutyrate aminotransferase, CARD11 - caspase recruitment domain family, member 11, DOCK5 - dedicator of cytokinesis 5, GCNT2 - glucosaminyl (n-acetyl) transferase 2, i-branching enzyme (i blood group), PML - promyelocytic leukemia, ABR -…
GO:0043085	positive regulation of catalytic activity	4.73e-15	1.73e-12	1.43	16786	1381	3214	378	[RGS19 - regulator of g-protein signaling 19, ARAP1 - arfgap with rhogap domain, ankyrin repeat and ph domain 1, LGALS9 - lectin, galactoside-binding, soluble, 9, ARAP2 - arfgap with rhogap domain, ankyrin repeat and ph domain 2, AGAP2 - arfgap with gtpase domain, ankyrin repeat and ph domain 2, SPTAN1 - spectrin, alpha, non-erythrocytic 1, SH3BP1 - sh3-domain binding protein 1, TSC1 - tuberous s…
GO:0002757	immune response-activating signal transduction	5.82e-15	2.07e-12	1.95	16786	326	3214	122	[LAX1 - lymphocyte transmembrane adaptor 1, LGMN - legumain, BIRC3 - baculoviral iap repeat containing 3, MAP3K8 - mitogen-activated protein kinase kinase kinase 8, TRAT1 - t cell receptor associated transmembrane adaptor 1, CLEC4C - c-type lectin domain family 4, member c, TICAM1 - toll-like receptor adaptor molecule 1, CLEC4A - c-type lectin domain family 4, member a, CARD11 - caspase recruitme…
GO:0050900	leukocyte migration	5.96e-15	2.07e-12	2.18	16786	220	3214	92	[SIRPA - signal-regulatory protein alpha, CCL3L3 - chemokine (c-c motif) ligand 3-like 3, VAV3 - vav 3 guanine nucleotide exchange factor, IL16 - interleukin 16, CD244 - cd244 molecule, natural killer cell receptor 2b4, PTPRO - protein tyrosine phosphatase, receptor type, o, FLT1 - fms-related tyrosine kinase 1, CXCL9 - chemokine (c-x-c motif) ligand 9, SLC16A3 - solute carrier family 16 (monocar…
GO:0032944	regulation of mononuclear cell proliferation	9.19e-15	3.11e-12	2.44	16786	152	3214	71	[LGALS9 - lectin, galactoside-binding, soluble, 9, SASH3 - sam and sh3 domain containing 3, VAV3 - vav 3 guanine nucleotide exchange factor, IL15 - interleukin 15, PAWR - prkc, apoptosis, wt1, regulator, HLA-E - major histocompatibility complex, class i, e, IL12RB1 - interleukin 12 receptor, beta 1, EBI3 - epstein-barr virus induced 3, MIF - macrophage migration inhibitory factor (glycosylation-i…
GO:1903039	positive regulation of leukocyte cell-cell adhesion	9.85e-15	3.25e-12	2.45	16786	149	3214	70	[LGALS9 - lectin, galactoside-binding, soluble, 9, SASH3 - sam and sh3 domain containing 3, IL15 - interleukin 15, PAWR - prkc, apoptosis, wt1, regulator, HLA-E - major histocompatibility complex, class i, e, CD83 - cd83 molecule, MAP3K8 - mitogen-activated protein kinase kinase kinase 8, ZBTB1 - zinc finger and btb domain containing 1, IL12RB1 - interleukin 12 receptor, beta 1, EBI3 - epstein-ba…
GO:0070663	regulation of leukocyte proliferation	1.19e-14	3.84e-12	2.4	16786	159	3214	73	[LGALS9 - lectin, galactoside-binding, soluble, 9, SASH3 - sam and sh3 domain containing 3, VAV3 - vav 3 guanine nucleotide exchange factor, IL15 - interleukin 15, PAWR - prkc, apoptosis, wt1, regulator, HLA-E - major histocompatibility complex, class i, e, IL12RB1 - interleukin 12 receptor, beta 1, EBI3 - epstein-barr virus induced 3, MIF - macrophage migration inhibitory factor (glycosylation-i…
GO:0002683	negative regulation of immune system process	2.05e-14	6.46e-12	1.98	16786	298	3214	113	[LGALS9 - lectin, galactoside-binding, soluble, 9, LAX1 - lymphocyte transmembrane adaptor 1, DHX58 - dexh (asp-glu-x-his) box polypeptide 58, PAWR - prkc, apoptosis, wt1, regulator, GPR55 - g protein-coupled receptor 55, FLT3 - fms-related tyrosine kinase 3, NLRX1 - nlr family member x1, MIF - macrophage migration inhibitory factor (glycosylation-inhibiting factor), CXCL12 - chemokine (c-x-c mot…
GO:0022409	positive regulation of cell-cell adhesion	2.12e-14	6.52e-12	2.29	16786	180	3214	79	[LGALS9 - lectin, galactoside-binding, soluble, 9, SASH3 - sam and sh3 domain containing 3, IL15 - interleukin 15, PAWR - prkc, apoptosis, wt1, regulator, HLA-E - major histocompatibility complex, class i, e, ZBTB1 - zinc finger and btb domain containing 1, CD83 - cd83 molecule, MAP3K8 - mitogen-activated protein kinase kinase kinase 8, IL12RB1 - interleukin 12 receptor, beta 1, EBI3 - epstein-ba…
GO:0019221	cytokine-mediated signaling pathway	2.14e-14	6.44e-12	1.78	16786	452	3214	154	[TNFRSF9 - tumor necrosis factor receptor superfamily, member 9, SLC27A1 - solute carrier family 27 (fatty acid transporter), member 1, IL18R1 - interleukin 18 receptor 1, USP18 - ubiquitin specific peptidase 18, BIRC3 - baculoviral iap repeat containing 3, IL12RB2 - interleukin 12 receptor, beta 2, FLT3 - fms-related tyrosine kinase 3, IL12RB1 - interleukin 12 receptor, beta 1, CXCL9 - chemokine…
GO:0050670	regulation of lymphocyte proliferation	2.28e-14	6.72e-12	2.42	16786	151	3214	70	[LGALS9 - lectin, galactoside-binding, soluble, 9, SASH3 - sam and sh3 domain containing 3, VAV3 - vav 3 guanine nucleotide exchange factor, IL15 - interleukin 15, PAWR - prkc, apoptosis, wt1, regulator, HLA-E - major histocompatibility complex, class i, e, IL12RB1 - interleukin 12 receptor, beta 1, EBI3 - epstein-barr virus induced 3, MIF - macrophage migration inhibitory factor (glycosylation-i…
GO:0035556	intracellular signal transduction	2.69e-14	7.76e-12	1.38	16786	1615	3214	427	[ARAP1 - arfgap with rhogap domain, ankyrin repeat and ph domain 1, LGALS9 - lectin, galactoside-binding, soluble, 9, ARAP2 - arfgap with rhogap domain, ankyrin repeat and ph domain 2, SPTAN1 - spectrin, alpha, non-erythrocytic 1, AGAP2 - arfgap with gtpase domain, ankyrin repeat and ph domain 2, PHLDA3 - pleckstrin homology-like domain, family a, member 3, DAPK2 - death-associated protein kinase…
GO:0065009	regulation of molecular function	2.79e-14	7.88e-12	1.29	16786	2508	3214	621	[LGALS9 - lectin, galactoside-binding, soluble, 9, ARAP1 - arfgap with rhogap domain, ankyrin repeat and ph domain 1, ARAP2 - arfgap with rhogap domain, ankyrin repeat and ph domain 2, SPTAN1 - spectrin, alpha, non-erythrocytic 1, SH3BP1 - sh3-domain binding protein 1, AGAP2 - arfgap with gtpase domain, ankyrin repeat and ph domain 2, MAP3K8 - mitogen-activated protein kinase kinase kinase 8, LIF…
GO:0007165	signal transduction	7.12e-14	1.97e-11	1.2	16786	4355	3214	1002	[ARAP1 - arfgap with rhogap domain, ankyrin repeat and ph domain 1, ARAP2 - arfgap with rhogap domain, ankyrin repeat and ph domain 2, AGAP2 - arfgap with gtpase domain, ankyrin repeat and ph domain 2, SEC61B - sec61 beta subunit, ABCA1 - atp-binding cassette, sub-family a (abc1), member 1, GEM - gtp binding protein overexpressed in skeletal muscle, DOCK5 - dedicator of cytokinesis 5, GCNT2 - glu…
GO:0034112	positive regulation of homotypic cell-cell adhesion	9.19e-14	2.49e-11	2.4	16786	148	3214	68	[LGALS9 - lectin, galactoside-binding, soluble, 9, SASH3 - sam and sh3 domain containing 3, IL15 - interleukin 15, HLA-E - major histocompatibility complex, class i, e, CD83 - cd83 molecule, MAP3K8 - mitogen-activated protein kinase kinase kinase 8, ZBTB1 - zinc finger and btb domain containing 1, IL12RB1 - interleukin 12 receptor, beta 1, EBI3 - epstein-barr virus induced 3, CD274 - cd274 molecu…
GO:0046649	lymphocyte activation	1.27e-13	3.38e-11	2.01	16786	265	3214	102	[LAX1 - lymphocyte transmembrane adaptor 1, IL18R1 - interleukin 18 receptor 1, IL15 - interleukin 15, TSC1 - tuberous sclerosis 1, FLT3 - fms-related tyrosine kinase 3, EBI3 - epstein-barr virus induced 3, PATZ1 - poz (btb) and at hook containing zinc finger 1, CXCL12 - chemokine (c-x-c motif) ligand 12, ZFP36L1 - zfp36 ring finger protein-like 1, BCL11A - b-cell cll/lymphoma 11a (zinc finger pr…
GO:0050789	regulation of biological process	1.57e-13	4.08e-11	1.1	16786	9688	3214	2038	[ARAP1 - arfgap with rhogap domain, ankyrin repeat and ph domain 1, ARAP2 - arfgap with rhogap domain, ankyrin repeat and ph domain 2, AGAP2 - arfgap with gtpase domain, ankyrin repeat and ph domain 2, MSL3 - male-specific lethal 3 homolog (drosophila), PRRX1 - paired related homeobox 1, DDX60 - dead (asp-glu-ala-asp) box polypeptide 60, LRRC16A - leucine rich repeat containing 16a, BTG3 - btg fa…
GO:0045321	leukocyte activation	1.6e-13	4.08e-11	1.89	16786	328	3214	119	[LAX1 - lymphocyte transmembrane adaptor 1, CD93 - cd93 molecule, IL18R1 - interleukin 18 receptor 1, IL15 - interleukin 15, TSC1 - tuberous sclerosis 1, FLT3 - fms-related tyrosine kinase 3, EBI3 - epstein-barr virus induced 3, PATZ1 - poz (btb) and at hook containing zinc finger 1, CXCL12 - chemokine (c-x-c motif) ligand 12, TICAM1 - toll-like receptor adaptor molecule 1, ZFP36L1 - zfp36 ring f…
GO:0001819	positive regulation of cytokine production	1.78e-13	4.45e-11	1.9	16786	321	3214	117	[LGALS9 - lectin, galactoside-binding, soluble, 9, IL18R1 - interleukin 18 receptor 1, DHX58 - dexh (asp-glu-x-his) box polypeptide 58, SASH3 - sam and sh3 domain containing 3, IL15 - interleukin 15, IL12RB2 - interleukin 12 receptor, beta 2, CD83 - cd83 molecule, IL12RB1 - interleukin 12 receptor, beta 1, TREX1 - three prime repair exonuclease 1, EBI3 - epstein-barr virus induced 3, MIF - macrop…
GO:0045785	positive regulation of cell adhesion	1.99e-13	4.91e-11	1.93	16786	303	3214	112	[LGALS9 - lectin, galactoside-binding, soluble, 9, SASH3 - sam and sh3 domain containing 3, IL15 - interleukin 15, TSC1 - tuberous sclerosis 1, PAWR - prkc, apoptosis, wt1, regulator, MAP3K8 - mitogen-activated protein kinase kinase kinase 8, CD83 - cd83 molecule, IL12RB1 - interleukin 12 receptor, beta 1, EBI3 - epstein-barr virus induced 3, LRRC16A - leucine rich repeat containing 16a, CXCL12 -…
GO:0050870	positive regulation of T cell activation	2.45e-13	5.91e-11	2.39	16786	144	3214	66	[LGALS9 - lectin, galactoside-binding, soluble, 9, SASH3 - sam and sh3 domain containing 3, IL15 - interleukin 15, HLA-E - major histocompatibility complex, class i, e, CD83 - cd83 molecule, MAP3K8 - mitogen-activated protein kinase kinase kinase 8, ZBTB1 - zinc finger and btb domain containing 1, IL12RB1 - interleukin 12 receptor, beta 1, EBI3 - epstein-barr virus induced 3, CD274 - cd274 molecu…
GO:0051056	regulation of small GTPase mediated signal transduction	3.09e-13	7.33e-11	2	16786	261	3214	100	[ARAP1 - arfgap with rhogap domain, ankyrin repeat and ph domain 1, MCF2L - mcf.2 cell line derived transforming sequence-like, ARAP2 - arfgap with rhogap domain, ankyrin repeat and ph domain 2, DNMBP - dynamin binding protein, EPS8L2 - eps8-like 2, GPR55 - g protein-coupled receptor 55, ARHGAP15 - rho gtpase activating protein 15, CDH2 - cadherin 2, type 1, n-cadherin (neuronal), KIAA1244 - kiaa…
GO:0040011	locomotion	3.97e-13	9.27e-11	1.5	16786	912	3214	262	[LGALS9 - lectin, galactoside-binding, soluble, 9, DST - dystonin, LRRC16A - leucine rich repeat containing 16a, RFX3 - regulatory factor x, 3 (influences hla class ii expression), PODXL - podocalyxin-like, PML - promyelocytic leukemia, CELSR1 - cadherin, egf lag seven-pass g-type receptor 1, BTG1 - b-cell translocation gene 1, anti-proliferative, NME8 - nme/nm23 family member 8, LGALS3 - lectin,…
GO:0065007	biological regulation	4.35e-13	9.98e-11	1.09	16786	10183	3214	2127	[ARAP1 - arfgap with rhogap domain, ankyrin repeat and ph domain 1, ARAP2 - arfgap with rhogap domain, ankyrin repeat and ph domain 2, AGAP2 - arfgap with gtpase domain, ankyrin repeat and ph domain 2, MSL3 - male-specific lethal 3 homolog (drosophila), PRRX1 - paired related homeobox 1, DDX60 - dead (asp-glu-ala-asp) box polypeptide 60, AANAT - aralkylamine n-acetyltransferase, LRRC16A - leucine…
GO:0050854	regulation of antigen receptor-mediated signaling pathway	5.77e-13	1.3e-10	3.92	16786	36	3214	27	[CCR7 - chemokine (c-c motif) receptor 7, PAWR - prkc, apoptosis, wt1, regulator, TRAT1 - t cell receptor associated transmembrane adaptor 1, RC3H1 - ring finger and ccch-type domains 1, FCRL5 - fc receptor-like 5, MALT1 - mucosa associated lymphoid tissue lymphoma translocation gene 1, LYN - v-yes-1 yamaguchi sarcoma viral related oncogene homolog, STAP1 - signal transducing adaptor family membe…
GO:0009967	positive regulation of signal transduction	9.26e-13	2.06e-10	1.4	16786	1290	3214	347	[LGALS9 - lectin, galactoside-binding, soluble, 9, IL18R1 - interleukin 18 receptor 1, BNIP3 - bcl2/adenovirus e1b 19kda interacting protein 3, DHX58 - dexh (asp-glu-x-his) box polypeptide 58, SPTAN1 - spectrin, alpha, non-erythrocytic 1, ITM2C - integral membrane protein 2c, PRRX1 - paired related homeobox 1, DDX60 - dead (asp-glu-ala-asp) box polypeptide 60, MAP3K8 - mitogen-activated protein k…
GO:0051240	positive regulation of multicellular organismal process	1.13e-12	2.47e-10	1.42	16786	1212	3214	329	[LGALS9 - lectin, galactoside-binding, soluble, 9, IL18R1 - interleukin 18 receptor 1, DHX58 - dexh (asp-glu-x-his) box polypeptide 58, EBI3 - epstein-barr virus induced 3, ABAT - 4-aminobutyrate aminotransferase, LIF - leukemia inhibitory factor, RFX3 - regulatory factor x, 3 (influences hla class ii expression), CD274 - cd274 molecule, TICAM1 - toll-like receptor adaptor molecule 1, CARD11 - ca…
GO:0050790	regulation of catalytic activity	1.16e-12	2.49e-10	1.31	16786	2080	3214	520	[LGALS9 - lectin, galactoside-binding, soluble, 9, ARAP1 - arfgap with rhogap domain, ankyrin repeat and ph domain 1, ARAP2 - arfgap with rhogap domain, ankyrin repeat and ph domain 2, SH3BP1 - sh3-domain binding protein 1, SPTAN1 - spectrin, alpha, non-erythrocytic 1, AGAP2 - arfgap with gtpase domain, ankyrin repeat and ph domain 2, MAP3K8 - mitogen-activated protein kinase kinase kinase 8, SPI…
GO:0050864	regulation of B cell activation	1.16e-12	2.45e-10	2.76	16786	89	3214	47	[VAV3 - vav 3 guanine nucleotide exchange factor, SASH3 - sam and sh3 domain containing 3, TBC1D10C - tbc1 domain family, member 10c, PAWR - prkc, apoptosis, wt1, regulator, SLA2 - src-like-adaptor 2, FLT3 - fms-related tyrosine kinase 3, RC3H1 - ring finger and ccch-type domains 1, MIF - macrophage migration inhibitory factor (glycosylation-inhibiting factor), TICAM1 - toll-like receptor adaptor…
GO:0060333	interferon-gamma-mediated signaling pathway	1.2e-12	2.5e-10	3.26	16786	56	3214	35	[IRF9 - interferon regulatory factor 9, OASL - 2'-5'-oligoadenylate synthetase-like, HLA-F - major histocompatibility complex, class i, f, PTAFR - platelet-activating factor receptor, HLA-E - major histocompatibility complex, class i, e, TRIM34 - tripartite motif containing 34, CAMK2D - calcium/calmodulin-dependent protein kinase ii delta, IFI30 - interferon, gamma-inducible protein 30, B2M - bet…
GO:0007155	cell adhesion	1.42e-12	2.91e-10	1.49	16786	913	3214	260	[CD93 - cd93 molecule, DST - dystonin, IL18R1 - interleukin 18 receptor 1, VEZT - vezatin, adherens junctions transmembrane protein, TSC1 - tuberous sclerosis 1, EMR1 - egf-like module containing, mucin-like, hormone receptor-like 1, EBI3 - epstein-barr virus induced 3, PATZ1 - poz (btb) and at hook containing zinc finger 1, MMRN1 - multimerin 1, PLXNC1 - plexin c1, PODXL - podocalyxin-like, GCNT…
GO:0009607	response to biotic stimulus	1.72e-12	3.47e-10	1.59	16786	632	3214	193	[LGALS9 - lectin, galactoside-binding, soluble, 9, BNIP3 - bcl2/adenovirus e1b 19kda interacting protein 3, DHX58 - dexh (asp-glu-x-his) box polypeptide 58, BNIP3L - bcl2/adenovirus e1b 19kda interacting protein 3-like, PLAC8 - placenta-specific 8, DDX60 - dead (asp-glu-ala-asp) box polypeptide 60, ABCA1 - atp-binding cassette, sub-family a (abc1), member 1, TICAM1 - toll-like receptor adaptor mo…
GO:0009893	positive regulation of metabolic process	1.76e-12	3.51e-10	1.23	16786	3218	3214	759	[ARAP1 - arfgap with rhogap domain, ankyrin repeat and ph domain 1, LGALS9 - lectin, galactoside-binding, soluble, 9, PCGF5 - polycomb group ring finger 5, ARAP2 - arfgap with rhogap domain, ankyrin repeat and ph domain 2, SPTAN1 - spectrin, alpha, non-erythrocytic 1, SH3BP1 - sh3-domain binding protein 1, AGAP2 - arfgap with gtpase domain, ankyrin repeat and ph domain 2, PLAC8 - placenta-specifi…
GO:0022610	biological adhesion	2.1e-12	4.11e-10	1.48	16786	916	3214	260	[CD93 - cd93 molecule, DST - dystonin, IL18R1 - interleukin 18 receptor 1, VEZT - vezatin, adherens junctions transmembrane protein, TSC1 - tuberous sclerosis 1, EMR1 - egf-like module containing, mucin-like, hormone receptor-like 1, EBI3 - epstein-barr virus induced 3, PATZ1 - poz (btb) and at hook containing zinc finger 1, MMRN1 - multimerin 1, PLXNC1 - plexin c1, PODXL - podocalyxin-like, GCNT…
GO:0023056	positive regulation of signaling	3.56e-12	6.89e-10	1.37	16786	1419	3214	373	[LGALS9 - lectin, galactoside-binding, soluble, 9, ARAP1 - arfgap with rhogap domain, ankyrin repeat and ph domain 1, IL18R1 - interleukin 18 receptor 1, BNIP3 - bcl2/adenovirus e1b 19kda interacting protein 3, SPTAN1 - spectrin, alpha, non-erythrocytic 1, DHX58 - dexh (asp-glu-x-his) box polypeptide 58, ITM2C - integral membrane protein 2c, PRRX1 - paired related homeobox 1, MAP3K8 - mitogen-act…
GO:0050794	regulation of cellular process	4.15e-12	7.91e-10	1.1	16786	9217	3214	1938	[ARAP1 - arfgap with rhogap domain, ankyrin repeat and ph domain 1, ARAP2 - arfgap with rhogap domain, ankyrin repeat and ph domain 2, AGAP2 - arfgap with gtpase domain, ankyrin repeat and ph domain 2, MSL3 - male-specific lethal 3 homolog (drosophila), PRRX1 - paired related homeobox 1, DDX60 - dead (asp-glu-ala-asp) box polypeptide 60, LRRC16A - leucine rich repeat containing 16a, BTG3 - btg fa…
GO:0016477	cell migration	6.95e-12	1.31e-09	1.55	16786	691	3214	205	[LRRC16A - leucine rich repeat containing 16a, PODXL - podocalyxin-like, PML - promyelocytic leukemia, CELSR1 - cadherin, egf lag seven-pass g-type receptor 1, LGALS3 - lectin, galactoside-binding, soluble, 3, BTG1 - b-cell translocation gene 1, anti-proliferative, ENG - endoglin, MYO9B - myosin ixb, CEND1 - cell cycle exit and neuronal differentiation 1, CXCL14 - chemokine (c-x-c motif) ligand 1…
GO:0048870	cell motility	7.07e-12	1.31e-09	1.52	16786	767	3214	223	[DST - dystonin, LRRC16A - leucine rich repeat containing 16a, RFX3 - regulatory factor x, 3 (influences hla class ii expression), PODXL - podocalyxin-like, PML - promyelocytic leukemia, CELSR1 - cadherin, egf lag seven-pass g-type receptor 1, NME8 - nme/nm23 family member 8, LGALS3 - lectin, galactoside-binding, soluble, 3, BTG1 - b-cell translocation gene 1, anti-proliferative, ENG - endoglin, …
GO:0043207	response to external biotic stimulus	8.54e-12	1.56e-09	1.59	16786	605	3214	184	[LGALS9 - lectin, galactoside-binding, soluble, 9, TNFRSF9 - tumor necrosis factor receptor superfamily, member 9, BNIP3 - bcl2/adenovirus e1b 19kda interacting protein 3, BNIP3L - bcl2/adenovirus e1b 19kda interacting protein 3-like, DHX58 - dexh (asp-glu-x-his) box polypeptide 58, PLAC8 - placenta-specific 8, PAWR - prkc, apoptosis, wt1, regulator, IL12RB2 - interleukin 12 receptor, beta 2, DDX…
GO:0002764	immune response-regulating signaling pathway	8.87e-12	1.6e-09	1.67	16786	483	3214	154	[LAX1 - lymphocyte transmembrane adaptor 1, SPTAN1 - spectrin, alpha, non-erythrocytic 1, LGMN - legumain, BIRC3 - baculoviral iap repeat containing 3, MAP3K8 - mitogen-activated protein kinase kinase kinase 8, TRAT1 - t cell receptor associated transmembrane adaptor 1, CLEC4C - c-type lectin domain family 4, member c, TICAM1 - toll-like receptor adaptor molecule 1, CLEC4A - c-type lectin domain …
GO:1902533	positive regulation of intracellular signal transduction	9.43e-12	1.68e-09	1.48	16786	876	3214	248	[LGALS9 - lectin, galactoside-binding, soluble, 9, IL18R1 - interleukin 18 receptor 1, DHX58 - dexh (asp-glu-x-his) box polypeptide 58, SPTAN1 - spectrin, alpha, non-erythrocytic 1, DDX60 - dead (asp-glu-ala-asp) box polypeptide 60, MAP3K8 - mitogen-activated protein kinase kinase kinase 8, LIF - leukemia inhibitory factor, TICAM1 - toll-like receptor adaptor molecule 1, CARD11 - caspase recruitm…
GO:0030888	regulation of B cell proliferation	1.48e-11	2.6e-09	3.3	16786	49	3214	31	[SASH3 - sam and sh3 domain containing 3, VAV3 - vav 3 guanine nucleotide exchange factor, PAWR - prkc, apoptosis, wt1, regulator, MIF - macrophage migration inhibitory factor (glycosylation-inhibiting factor), RC3H1 - ring finger and ccch-type domains 1, TICAM1 - toll-like receptor adaptor molecule 1, CARD11 - caspase recruitment domain family, member 11, TNFRSF4 - tumor necrosis factor receptor…
GO:0010647	positive regulation of cell communication	2.5e-11	4.33e-09	1.35	16786	1434	3214	372	[LGALS9 - lectin, galactoside-binding, soluble, 9, BNIP3 - bcl2/adenovirus e1b 19kda interacting protein 3, IL18R1 - interleukin 18 receptor 1, SPTAN1 - spectrin, alpha, non-erythrocytic 1, DHX58 - dexh (asp-glu-x-his) box polypeptide 58, ITM2C - integral membrane protein 2c, PRRX1 - paired related homeobox 1, MAP3K8 - mitogen-activated protein kinase kinase kinase 8, DDX60 - dead (asp-glu-ala-as…
GO:0007159	leukocyte cell-cell adhesion	3.27e-11	5.6e-09	2.03	16786	206	3214	80	[IL18R1 - interleukin 18 receptor 1, IL15 - interleukin 15, TSC1 - tuberous sclerosis 1, SLA2 - src-like-adaptor 2, HLA-E - major histocompatibility complex, class i, e, ZBTB1 - zinc finger and btb domain containing 1, EBI3 - epstein-barr virus induced 3, PATZ1 - poz (btb) and at hook containing zinc finger 1, CXCL12 - chemokine (c-x-c motif) ligand 12, SEMA4A - sema domain, immunoglobulin domain…
GO:0048522	positive regulation of cellular process	3.54e-11	5.99e-09	1.18	16786	4207	3214	952	[ARAP1 - arfgap with rhogap domain, ankyrin repeat and ph domain 1, PRRX1 - paired related homeobox 1, DDX60 - dead (asp-glu-ala-asp) box polypeptide 60, ATAT1 - alpha tubulin acetyltransferase 1, LRRC16A - leucine rich repeat containing 16a, ABAT - 4-aminobutyrate aminotransferase, ABCA1 - atp-binding cassette, sub-family a (abc1), member 1, PODXL - podocalyxin-like, DOCK5 - dedicator of cytokin…
GO:0002250	adaptive immune response	3.99e-11	6.67e-09	2.26	16786	141	3214	61	[LAX1 - lymphocyte transmembrane adaptor 1, TSC1 - tuberous sclerosis 1, SLA2 - src-like-adaptor 2, EMR1 - egf-like module containing, mucin-like, hormone receptor-like 1, HLA-E - major histocompatibility complex, class i, e, EBI3 - epstein-barr virus induced 3, TRAT1 - t cell receptor associated transmembrane adaptor 1, CLEC4C - c-type lectin domain family 4, member c, TFEB - transcription facto…
GO:0006935	chemotaxis	8.04e-11	1.33e-08	1.87	16786	268	3214	96	[LGALS9 - lectin, galactoside-binding, soluble, 9, VAV3 - vav 3 guanine nucleotide exchange factor, CCL3L3 - chemokine (c-c motif) ligand 3-like 3, IL16 - interleukin 16, PTPRO - protein tyrosine phosphatase, receptor type, o, FLT1 - fms-related tyrosine kinase 1, CXCL9 - chemokine (c-x-c motif) ligand 9, MIF - macrophage migration inhibitory factor (glycosylation-inhibiting factor), CXCL12 - che…
GO:0042330	taxis	8.04e-11	1.31e-08	1.87	16786	268	3214	96	[LGALS9 - lectin, galactoside-binding, soluble, 9, VAV3 - vav 3 guanine nucleotide exchange factor, CCL3L3 - chemokine (c-c motif) ligand 3-like 3, IL16 - interleukin 16, PTPRO - protein tyrosine phosphatase, receptor type, o, FLT1 - fms-related tyrosine kinase 1, CXCL9 - chemokine (c-x-c motif) ligand 9, MIF - macrophage migration inhibitory factor (glycosylation-inhibiting factor), CXCL12 - che…
GO:0070665	positive regulation of leukocyte proliferation	1e-10	1.61e-08	2.53	16786	95	3214	46	[LGALS9 - lectin, galactoside-binding, soluble, 9, SASH3 - sam and sh3 domain containing 3, VAV3 - vav 3 guanine nucleotide exchange factor, IL15 - interleukin 15, CD1D - cd1d molecule, ITGAL - integrin, alpha l (antigen cd11a (p180), lymphocyte function-associated antigen 1; alpha polypeptide), HLA-E - major histocompatibility complex, class i, e, IL12RB1 - interleukin 12 receptor, beta 1, EBI3 …
GO:0016337	single organismal cell-cell adhesion	1.25e-10	1.99e-08	1.72	16786	370	3214	122	[CD93 - cd93 molecule, IL18R1 - interleukin 18 receptor 1, VEZT - vezatin, adherens junctions transmembrane protein, IL15 - interleukin 15, TSC1 - tuberous sclerosis 1, CDH1 - cadherin 1, type 1, e-cadherin (epithelial), EBI3 - epstein-barr virus induced 3, CDH2 - cadherin 2, type 1, n-cadherin (neuronal), PATZ1 - poz (btb) and at hook containing zinc finger 1, CXCL12 - chemokine (c-x-c motif) li…
GO:0009615	response to virus	1.54e-10	2.43e-08	1.98	16786	208	3214	79	[LGALS9 - lectin, galactoside-binding, soluble, 9, IFIT2 - interferon-induced protein with tetratricopeptide repeats 2, IFIT1 - interferon-induced protein with tetratricopeptide repeats 1, BNIP3 - bcl2/adenovirus e1b 19kda interacting protein 3, IFIT3 - interferon-induced protein with tetratricopeptide repeats 3, DHX58 - dexh (asp-glu-x-his) box polypeptide 58, BNIP3L - bcl2/adenovirus e1b 19kda …
GO:0070486	leukocyte aggregation	2.44e-10	3.79e-08	2.05	16786	181	3214	71	[IL18R1 - interleukin 18 receptor 1, IL15 - interleukin 15, TSC1 - tuberous sclerosis 1, SLA2 - src-like-adaptor 2, HLA-E - major histocompatibility complex, class i, e, ZBTB1 - zinc finger and btb domain containing 1, EBI3 - epstein-barr virus induced 3, PATZ1 - poz (btb) and at hook containing zinc finger 1, CXCL12 - chemokine (c-x-c motif) ligand 12, SEMA4A - sema domain, immunoglobulin domain…
GO:0032946	positive regulation of mononuclear cell proliferation	2.7e-10	4.15e-08	2.53	16786	91	3214	44	[LGALS9 - lectin, galactoside-binding, soluble, 9, SASH3 - sam and sh3 domain containing 3, VAV3 - vav 3 guanine nucleotide exchange factor, IL15 - interleukin 15, CD1D - cd1d molecule, ITGAL - integrin, alpha l (antigen cd11a (p180), lymphocyte function-associated antigen 1; alpha polypeptide), HLA-E - major histocompatibility complex, class i, e, IL12RB1 - interleukin 12 receptor, beta 1, EBI3 …
GO:0002697	regulation of immune effector process	3.34e-10	5.08e-08	1.75	16786	328	3214	110	[LGALS9 - lectin, galactoside-binding, soluble, 9, CD93 - cd93 molecule, DHX58 - dexh (asp-glu-x-his) box polypeptide 58, SASH3 - sam and sh3 domain containing 3, IL15 - interleukin 15, BIRC3 - baculoviral iap repeat containing 3, DDX60 - dead (asp-glu-ala-asp) box polypeptide 60, IL12RB1 - interleukin 12 receptor, beta 1, MIF - macrophage migration inhibitory factor (glycosylation-inhibiting fac…
GO:0098609	cell-cell adhesion	3.64e-10	5.47e-08	1.57	16786	534	3214	161	[CD93 - cd93 molecule, VEZT - vezatin, adherens junctions transmembrane protein, IL18R1 - interleukin 18 receptor 1, IL15 - interleukin 15, TSC1 - tuberous sclerosis 1, CDH1 - cadherin 1, type 1, e-cadherin (epithelial), CDH2 - cadherin 2, type 1, n-cadherin (neuronal), EBI3 - epstein-barr virus induced 3, PATZ1 - poz (btb) and at hook containing zinc finger 1, CXCL12 - chemokine (c-x-c motif) li…
GO:0050671	positive regulation of lymphocyte proliferation	6.92e-10	1.03e-07	2.5	16786	90	3214	43	[LGALS9 - lectin, galactoside-binding, soluble, 9, SASH3 - sam and sh3 domain containing 3, VAV3 - vav 3 guanine nucleotide exchange factor, IL15 - interleukin 15, CD1D - cd1d molecule, ITGAL - integrin, alpha l (antigen cd11a (p180), lymphocyte function-associated antigen 1; alpha polypeptide), HLA-E - major histocompatibility complex, class i, e, IL12RB1 - interleukin 12 receptor, beta 1, EBI3 …
GO:0002695	negative regulation of leukocyte activation	7.88e-10	1.16e-07	2.24	16786	126	3214	54	[LGALS9 - lectin, galactoside-binding, soluble, 9, LAX1 - lymphocyte transmembrane adaptor 1, TBC1D10C - tbc1 domain family, member 10c, PAWR - prkc, apoptosis, wt1, regulator, SLA2 - src-like-adaptor 2, FLT3 - fms-related tyrosine kinase 3, PGLYRP4 - peptidoglycan recognition protein 4, CD274 - cd274 molecule, CD74 - cd74 molecule, major histocompatibility complex, class ii invariant chain, ABR …
GO:0071593	lymphocyte aggregation	9.32e-10	1.36e-07	2.03	16786	175	3214	68	[IL18R1 - interleukin 18 receptor 1, IL15 - interleukin 15, TSC1 - tuberous sclerosis 1, SLA2 - src-like-adaptor 2, HLA-E - major histocompatibility complex, class i, e, ZBTB1 - zinc finger and btb domain containing 1, EBI3 - epstein-barr virus induced 3, PATZ1 - poz (btb) and at hook containing zinc finger 1, CXCL12 - chemokine (c-x-c motif) ligand 12, SEMA4A - sema domain, immunoglobulin domain…
GO:0050853	B cell receptor signaling pathway	1.17e-09	1.69e-07	3.97	16786	25	3214	19	[BAX - bcl2-associated x protein, VAV3 - vav 3 guanine nucleotide exchange factor, CD38 - cd38 molecule, IGLL5 - immunoglobulin lambda-like polypeptide 5, PLEKHA1 - pleckstrin homology domain containing, family a (phosphoinositide binding specific) member 1, TEC - tec protein tyrosine kinase, LCK - lymphocyte-specific protein tyrosine kinase, BLK - b lymphoid tyrosine kinase, KLHL6 - kelch-like f…
GO:0031347	regulation of defense response	1.25e-09	1.78e-07	1.51	16786	635	3214	183	[LGALS9 - lectin, galactoside-binding, soluble, 9, CD93 - cd93 molecule, DHX58 - dexh (asp-glu-x-his) box polypeptide 58, IL15 - interleukin 15, LGMN - legumain, USP18 - ubiquitin specific peptidase 18, BIRC3 - baculoviral iap repeat containing 3, DDX60 - dead (asp-glu-ala-asp) box polypeptide 60, MAP3K8 - mitogen-activated protein kinase kinase kinase 8, IL12RB1 - interleukin 12 receptor, beta 1…
GO:0002685	regulation of leukocyte migration	1.38e-09	1.95e-07	2.19	16786	131	3214	55	[LGALS9 - lectin, galactoside-binding, soluble, 9, PAWR - prkc, apoptosis, wt1, regulator, DAPK2 - death-associated protein kinase 2, CAMK1D - calcium/calmodulin-dependent protein kinase id, CXCL9 - chemokine (c-x-c motif) ligand 9, CXCL12 - chemokine (c-x-c motif) ligand 12, IL12A - interleukin 12a (natural killer cell stimulatory factor 1, cytotoxic lymphocyte maturation factor 1, p35), CD74 - …
GO:0098602	single organism cell adhesion	1.39e-09	1.94e-07	1.66	16786	391	3214	124	[CD93 - cd93 molecule, VEZT - vezatin, adherens junctions transmembrane protein, IL18R1 - interleukin 18 receptor 1, IL15 - interleukin 15, TSC1 - tuberous sclerosis 1, CDH1 - cadherin 1, type 1, e-cadherin (epithelial), EBI3 - epstein-barr virus induced 3, CDH2 - cadherin 2, type 1, n-cadherin (neuronal), PATZ1 - poz (btb) and at hook containing zinc finger 1, CXCL12 - chemokine (c-x-c motif) li…
GO:0051707	response to other organism	1.57e-09	2.17e-07	1.63	16786	420	3214	131	[LGALS9 - lectin, galactoside-binding, soluble, 9, BNIP3 - bcl2/adenovirus e1b 19kda interacting protein 3, DHX58 - dexh (asp-glu-x-his) box polypeptide 58, BNIP3L - bcl2/adenovirus e1b 19kda interacting protein 3-like, PLAC8 - placenta-specific 8, DDX60 - dead (asp-glu-ala-asp) box polypeptide 60, CXCL9 - chemokine (c-x-c motif) ligand 9, CXCL12 - chemokine (c-x-c motif) ligand 12, TICAM1 - toll…
GO:0042127	regulation of cell proliferation	1.62e-09	2.21e-07	1.33	16786	1342	3214	342	[LGALS9 - lectin, galactoside-binding, soluble, 9, EMX1 - empty spiracles homeobox 1, TSC1 - tuberous sclerosis 1, PLAC8 - placenta-specific 8, PRRX1 - paired related homeobox 1, EBI3 - epstein-barr virus induced 3, BTG3 - btg family, member 3, LIF - leukemia inhibitory factor, TICAM1 - toll-like receptor adaptor molecule 1, CD274 - cd274 molecule, CARD11 - caspase recruitment domain family, memb…
GO:0070489	T cell aggregation	1.93e-09	2.61e-07	2.01	16786	174	3214	67	[IL18R1 - interleukin 18 receptor 1, IL15 - interleukin 15, TSC1 - tuberous sclerosis 1, SLA2 - src-like-adaptor 2, HLA-E - major histocompatibility complex, class i, e, ZBTB1 - zinc finger and btb domain containing 1, EBI3 - epstein-barr virus induced 3, PATZ1 - poz (btb) and at hook containing zinc finger 1, CXCL12 - chemokine (c-x-c motif) ligand 12, SEMA4A - sema domain, immunoglobulin domain…
GO:0042110	T cell activation	1.93e-09	2.58e-07	2.01	16786	174	3214	67	[IL18R1 - interleukin 18 receptor 1, IL15 - interleukin 15, TSC1 - tuberous sclerosis 1, SLA2 - src-like-adaptor 2, HLA-E - major histocompatibility complex, class i, e, ZBTB1 - zinc finger and btb domain containing 1, EBI3 - epstein-barr virus induced 3, PATZ1 - poz (btb) and at hook containing zinc finger 1, CXCL12 - chemokine (c-x-c motif) ligand 12, SEMA4A - sema domain, immunoglobulin domain…
GO:0050793	regulation of developmental process	2.08e-09	2.76e-07	1.27	16786	1892	3214	460	[ARAP1 - arfgap with rhogap domain, ankyrin repeat and ph domain 1, LGALS9 - lectin, galactoside-binding, soluble, 9, MEX3C - mex-3 rna binding family member c, PLAC8 - placenta-specific 8, PRRX1 - paired related homeobox 1, ATAT1 - alpha tubulin acetyltransferase 1, LRRC16A - leucine rich repeat containing 16a, LIF - leukemia inhibitory factor, ABCA1 - atp-binding cassette, sub-family a (abc1), …
GO:0019222	regulation of metabolic process	3.86e-09	5.07e-07	1.12	16786	6014	3214	1294	[ARAP1 - arfgap with rhogap domain, ankyrin repeat and ph domain 1, ARAP2 - arfgap with rhogap domain, ankyrin repeat and ph domain 2, AGAP2 - arfgap with gtpase domain, ankyrin repeat and ph domain 2, MSL3 - male-specific lethal 3 homolog (drosophila), PRRX1 - paired related homeobox 1, ABCA1 - atp-binding cassette, sub-family a (abc1), member 1, DOCK5 - dedicator of cytokinesis 5, RAB3IP - rab3…
GO:0050856	regulation of T cell receptor signaling pathway	4.7e-09	6.12e-07	3.92	16786	24	3214	18	[CCR7 - chemokine (c-c motif) receptor 7, CBLB - cbl proto-oncogene b, e3 ubiquitin protein ligase, PAWR - prkc, apoptosis, wt1, regulator, PTPN22 - protein tyrosine phosphatase, non-receptor type 22 (lymphoid), LCK - lymphocyte-specific protein tyrosine kinase, TESPA1 - thymocyte expressed, positive selection associated 1, EZR - ezrin, TRAT1 - t cell receptor associated transmembrane adaptor 1, …
GO:0042129	regulation of T cell proliferation	4.74e-09	6.12e-07	2.26	16786	111	3214	48	[LGALS9 - lectin, galactoside-binding, soluble, 9, SASH3 - sam and sh3 domain containing 3, IL15 - interleukin 15, CD1D - cd1d molecule, PAWR - prkc, apoptosis, wt1, regulator, HLA-E - major histocompatibility complex, class i, e, ITGAL - integrin, alpha l (antigen cd11a (p180), lymphocyte function-associated antigen 1; alpha polypeptide), IL12RB1 - interleukin 12 receptor, beta 1, EBI3 - epstein…
GO:0043122	regulation of I-kappaB kinase/NF-kappaB signaling	5.74e-09	7.33e-07	1.91	16786	200	3214	73	[CARD8 - caspase recruitment domain family, member 8, LGALS9 - lectin, galactoside-binding, soluble, 9, IL18R1 - interleukin 18 receptor 1, CAPN3 - calpain 3, (p94), BIRC3 - baculoviral iap repeat containing 3, NEK6 - nima-related kinase 6, NLRX1 - nlr family member x1, TLE1 - transducin-like enhancer of split 1 (e(sp1) homolog, drosophila), TICAM1 - toll-like receptor adaptor molecule 1, UNC5CL …
GO:0060326	cell chemotaxis	6.94e-09	8.78e-07	2.05	16786	150	3214	59	[CCL3L3 - chemokine (c-c motif) ligand 3-like 3, VAV3 - vav 3 guanine nucleotide exchange factor, IL16 - interleukin 16, FLT1 - fms-related tyrosine kinase 1, PTPRO - protein tyrosine phosphatase, receptor type, o, CXCL9 - chemokine (c-x-c motif) ligand 9, CXCL12 - chemokine (c-x-c motif) ligand 12, LYST - lysosomal trafficking regulator, LGALS3 - lectin, galactoside-binding, soluble, 3, AMICA1 -…
GO:0002429	immune response-activating cell surface receptor signaling pathway	7.33e-09	9.19e-07	1.83	16786	231	3214	81	[LAX1 - lymphocyte transmembrane adaptor 1, VAV3 - vav 3 guanine nucleotide exchange factor, ABI1 - abl-interactor 1, PLEKHA1 - pleckstrin homology domain containing, family a (phosphoinositide binding specific) member 1, SLA2 - src-like-adaptor 2, TRAT1 - t cell receptor associated transmembrane adaptor 1, CLEC4C - c-type lectin domain family 4, member c, NCKIPSD - nck interacting protein with s…
GO:0031295	T cell costimulation	7.47e-09	9.27e-07	2.92	16786	50	3214	28	[MAP3K8 - mitogen-activated protein kinase kinase kinase 8, CD274 - cd274 molecule, PIK3R1 - phosphoinositide-3-kinase, regulatory subunit 1 (alpha), CARD11 - caspase recruitment domain family, member 11, DPP4 - dipeptidyl-peptidase 4, TNFSF4 - tumor necrosis factor (ligand) superfamily, member 4, GRB2 - growth factor receptor-bound protein 2, LYN - v-yes-1 yamaguchi sarcoma viral related oncogen…
GO:0002521	leukocyte differentiation	8.34e-09	1.03e-06	1.84	16786	224	3214	79	[IL18R1 - interleukin 18 receptor 1, IL15 - interleukin 15, IFI16 - interferon, gamma-inducible protein 16, TSC1 - tuberous sclerosis 1, ZBTB1 - zinc finger and btb domain containing 1, FLT3 - fms-related tyrosine kinase 3, PATZ1 - poz (btb) and at hook containing zinc finger 1, SEMA4A - sema domain, immunoglobulin domain (ig), transmembrane domain (tm) and short cytoplasmic domain, (semaphorin) …
GO:0006954	inflammatory response	9.61e-09	1.17e-06	1.63	16786	378	3214	118	[LGALS9 - lectin, galactoside-binding, soluble, 9, TNFRSF9 - tumor necrosis factor receptor superfamily, member 9, IL15 - interleukin 15, CXCL9 - chemokine (c-x-c motif) ligand 9, MIF - macrophage migration inhibitory factor (glycosylation-inhibiting factor), TICAM1 - toll-like receptor adaptor molecule 1, PLGRKT - plasminogen receptor, c-terminal lysine transmembrane protein, REL - v-rel avian r…
GO:1902105	regulation of leukocyte differentiation	9.65e-09	1.17e-06	1.91	16786	191	3214	70	[LGALS9 - lectin, galactoside-binding, soluble, 9, SASH3 - sam and sh3 domain containing 3, IL15 - interleukin 15, GPR55 - g protein-coupled receptor 55, FLT3 - fms-related tyrosine kinase 3, CD83 - cd83 molecule, ZBTB1 - zinc finger and btb domain containing 1, IL12RB1 - interleukin 12 receptor, beta 1, PGLYRP4 - peptidoglycan recognition protein 4, LIF - leukemia inhibitory factor, IL12A - inte…
GO:0031294	lymphocyte costimulation	1.35e-08	1.62e-06	2.87	16786	51	3214	28	[MAP3K8 - mitogen-activated protein kinase kinase kinase 8, CD274 - cd274 molecule, PIK3R1 - phosphoinositide-3-kinase, regulatory subunit 1 (alpha), CARD11 - caspase recruitment domain family, member 11, DPP4 - dipeptidyl-peptidase 4, TNFSF4 - tumor necrosis factor (ligand) superfamily, member 4, GRB2 - growth factor receptor-bound protein 2, LYN - v-yes-1 yamaguchi sarcoma viral related oncogen…
GO:0050866	negative regulation of cell activation	1.49e-08	1.77e-06	2.06	16786	142	3214	56	[LAX1 - lymphocyte transmembrane adaptor 1, LGALS9 - lectin, galactoside-binding, soluble, 9, TBC1D10C - tbc1 domain family, member 10c, PAWR - prkc, apoptosis, wt1, regulator, SLA2 - src-like-adaptor 2, FLT3 - fms-related tyrosine kinase 3, PGLYRP4 - peptidoglycan recognition protein 4, CD274 - cd274 molecule, CD74 - cd74 molecule, major histocompatibility complex, class ii invariant chain, ABR …
GO:0048519	negative regulation of biological process	1.69e-08	2e-06	1.16	16786	4036	3214	895	[ARAP1 - arfgap with rhogap domain, ankyrin repeat and ph domain 1, AGAP2 - arfgap with gtpase domain, ankyrin repeat and ph domain 2, MSL3 - male-specific lethal 3 homolog (drosophila), PRRX1 - paired related homeobox 1, BTG3 - btg family, member 3, LRRC16A - leucine rich repeat containing 16a, ABCA1 - atp-binding cassette, sub-family a (abc1), member 1, PODXL - podocalyxin-like, DOCK5 - dedicat…
GO:0050707	regulation of cytokine secretion	1.99e-08	2.32e-06	2.14	16786	122	3214	50	[CARD8 - caspase recruitment domain family, member 8, LGALS9 - lectin, galactoside-binding, soluble, 9, TNFRSF9 - tumor necrosis factor receptor superfamily, member 9, CAMP - cathelicidin antimicrobial peptide, SRGN - serglycin, MIF - macrophage migration inhibitory factor (glycosylation-inhibiting factor), CD274 - cd274 molecule, TLR1 - toll-like receptor 1, CD58 - cd58 molecule, PML - promyeloc…
GO:0045088	regulation of innate immune response	2.08e-08	2.4e-06	1.67	16786	322	3214	103	[LGALS9 - lectin, galactoside-binding, soluble, 9, DHX58 - dexh (asp-glu-x-his) box polypeptide 58, LGMN - legumain, USP18 - ubiquitin specific peptidase 18, BIRC3 - baculoviral iap repeat containing 3, MAP3K8 - mitogen-activated protein kinase kinase kinase 8, NLRX1 - nlr family member x1, CLEC4C - c-type lectin domain family 4, member c, TICAM1 - toll-like receptor adaptor molecule 1, IL12A - i…
GO:0043068	positive regulation of programmed cell death	2.15e-08	2.47e-06	1.52	16786	516	3214	150	[LGALS9 - lectin, galactoside-binding, soluble, 9, MCF2L - mcf.2 cell line derived transforming sequence-like, BNIP3 - bcl2/adenovirus e1b 19kda interacting protein 3, BNIP3L - bcl2/adenovirus e1b 19kda interacting protein 3-like, ITM2C - integral membrane protein 2c, PAWR - prkc, apoptosis, wt1, regulator, PHLDA3 - pleckstrin homology-like domain, family a, member 3, TICAM1 - toll-like receptor …
GO:0051250	negative regulation of lymphocyte activation	2.47e-08	2.81e-06	2.2	16786	109	3214	46	[LAX1 - lymphocyte transmembrane adaptor 1, LGALS9 - lectin, galactoside-binding, soluble, 9, TBC1D10C - tbc1 domain family, member 10c, SLA2 - src-like-adaptor 2, PAWR - prkc, apoptosis, wt1, regulator, PGLYRP3 - peptidoglycan recognition protein 3, NFKBID - nuclear factor of kappa light polypeptide gene enhancer in b-cells inhibitor, delta, FLT3 - fms-related tyrosine kinase 3, PGLYRP4 - peptid…
GO:0050871	positive regulation of B cell activation	2.6e-08	2.94e-06	2.7	16786	58	3214	30	[VAV3 - vav 3 guanine nucleotide exchange factor, SASH3 - sam and sh3 domain containing 3, MIF - macrophage migration inhibitory factor (glycosylation-inhibiting factor), TICAM1 - toll-like receptor adaptor molecule 1, STAT6 - signal transducer and activator of transcription 6, interleukin-4 induced, CARD11 - caspase recruitment domain family, member 11, TNFRSF4 - tumor necrosis factor receptor s…
GO:2000026	regulation of multicellular organismal development	2.89e-08	3.23e-06	1.3	16786	1394	3214	346	[LGALS9 - lectin, galactoside-binding, soluble, 9, EMX1 - empty spiracles homeobox 1, ITM2C - integral membrane protein 2c, CASZ1 - castor zinc finger 1, PRRX1 - paired related homeobox 1, LIF - leukemia inhibitory factor, PLXNC1 - plexin c1, RFX3 - regulatory factor x, 3 (influences hla class ii expression), CARD11 - caspase recruitment domain family, member 11, GCNT2 - glucosaminyl (n-acetyl) t…
GO:0034109	homotypic cell-cell adhesion	2.92e-08	3.24e-06	1.81	16786	222	3214	77	[IL18R1 - interleukin 18 receptor 1, IL15 - interleukin 15, TSC1 - tuberous sclerosis 1, SLA2 - src-like-adaptor 2, HLA-E - major histocompatibility complex, class i, e, ZBTB1 - zinc finger and btb domain containing 1, EBI3 - epstein-barr virus induced 3, PATZ1 - poz (btb) and at hook containing zinc finger 1, CXCL12 - chemokine (c-x-c motif) ligand 12, SEMA4A - sema domain, immunoglobulin domain…
GO:0032844	regulation of homeostatic process	2.97e-08	3.27e-06	1.67	16786	316	3214	101	[LGALS9 - lectin, galactoside-binding, soluble, 9, GSTM2 - glutathione s-transferase mu 2 (muscle), SLC27A1 - solute carrier family 27 (fatty acid transporter), member 1, CXCL9 - chemokine (c-x-c motif) ligand 9, ABAT - 4-aminobutyrate aminotransferase, MIF - macrophage migration inhibitory factor (glycosylation-inhibiting factor), RANGRF - ran guanine nucleotide release factor, CD74 - cd74 molec…
GO:0045619	regulation of lymphocyte differentiation	3.03e-08	3.3e-06	2.17	16786	113	3214	47	[LGALS9 - lectin, galactoside-binding, soluble, 9, SASH3 - sam and sh3 domain containing 3, IL15 - interleukin 15, PGLYRP3 - peptidoglycan recognition protein 3, NFKBID - nuclear factor of kappa light polypeptide gene enhancer in b-cells inhibitor, delta, ZBTB1 - zinc finger and btb domain containing 1, FLT3 - fms-related tyrosine kinase 3, CD83 - cd83 molecule, IL12RB1 - interleukin 12 receptor,…
GO:1903706	regulation of hemopoiesis	3.73e-08	4.04e-06	1.75	16786	254	3214	85	[LGALS9 - lectin, galactoside-binding, soluble, 9, SASH3 - sam and sh3 domain containing 3, IL15 - interleukin 15, P4HTM - prolyl 4-hydroxylase, transmembrane (endoplasmic reticulum), GPR55 - g protein-coupled receptor 55, ZBTB1 - zinc finger and btb domain containing 1, FLT3 - fms-related tyrosine kinase 3, CD83 - cd83 molecule, IL12RB1 - interleukin 12 receptor, beta 1, N4BP2L2 - nedd4 binding …
GO:0045087	innate immune response	4.09e-08	4.39e-06	1.42	16786	737	3214	200	[SPTAN1 - spectrin, alpha, non-erythrocytic 1, DHX58 - dexh (asp-glu-x-his) box polypeptide 58, MAP3K8 - mitogen-activated protein kinase kinase kinase 8, DDX60 - dead (asp-glu-ala-asp) box polypeptide 60, TICAM1 - toll-like receptor adaptor molecule 1, CARD11 - caspase recruitment domain family, member 11, RASA4 - ras p21 protein activator 4, REL - v-rel avian reticuloendotheliosis viral oncogen…
GO:0048523	negative regulation of cellular process	4.26e-08	4.55e-06	1.16	16786	3697	3214	823	[ARAP1 - arfgap with rhogap domain, ankyrin repeat and ph domain 1, AGAP2 - arfgap with gtpase domain, ankyrin repeat and ph domain 2, MSL3 - male-specific lethal 3 homolog (drosophila), PRRX1 - paired related homeobox 1, BTG3 - btg family, member 3, LRRC16A - leucine rich repeat containing 16a, ABCA1 - atp-binding cassette, sub-family a (abc1), member 1, PODXL - podocalyxin-like, GCNT2 - glucosa…
GO:0032101	regulation of response to external stimulus	4.47e-08	4.72e-06	1.41	16786	751	3214	203	[LGALS9 - lectin, galactoside-binding, soluble, 9, CD93 - cd93 molecule, BNIP3L - bcl2/adenovirus e1b 19kda interacting protein 3-like, DHX58 - dexh (asp-glu-x-his) box polypeptide 58, DAPK2 - death-associated protein kinase 2, DDX60 - dead (asp-glu-ala-asp) box polypeptide 60, PLXNC1 - plexin c1, PML - promyelocytic leukemia, ABR - active bcr-related, ALKBH5 - alkb, alkylation repair homolog 5 (…
GO:0030595	leukocyte chemotaxis	4.52e-08	4.75e-06	2.21	16786	104	3214	44	[CCR5 - chemokine (c-c motif) receptor 5 (gene/pseudogene), CCR6 - chemokine (c-c motif) receptor 6, FFAR2 - free fatty acid receptor 2, CCR7 - chemokine (c-c motif) receptor 7, VAV3 - vav 3 guanine nucleotide exchange factor, CCL3L3 - chemokine (c-c motif) ligand 3-like 3, IL16 - interleukin 16, PTPRO - protein tyrosine phosphatase, receptor type, o, FLT1 - fms-related tyrosine kinase 1, CXCL9 -…
GO:0043065	positive regulation of apoptotic process	4.54e-08	4.73e-06	1.51	16786	513	3214	148	[LGALS9 - lectin, galactoside-binding, soluble, 9, MCF2L - mcf.2 cell line derived transforming sequence-like, BNIP3 - bcl2/adenovirus e1b 19kda interacting protein 3, BNIP3L - bcl2/adenovirus e1b 19kda interacting protein 3-like, ITM2C - integral membrane protein 2c, PAWR - prkc, apoptosis, wt1, regulator, PHLDA3 - pleckstrin homology-like domain, family a, member 3, TICAM1 - toll-like receptor …
GO:0002699	positive regulation of immune effector process	5.87e-08	6.06e-06	2.06	16786	129	3214	51	[LGALS9 - lectin, galactoside-binding, soluble, 9, SASH3 - sam and sh3 domain containing 3, DHX58 - dexh (asp-glu-x-his) box polypeptide 58, HLA-E - major histocompatibility complex, class i, e, NOS2 - nitric oxide synthase 2, inducible, DDX60 - dead (asp-glu-ala-asp) box polypeptide 60, ZBTB1 - zinc finger and btb domain containing 1, IL12RB1 - interleukin 12 receptor, beta 1, MIF - macrophage m…
GO:1903038	negative regulation of leukocyte cell-cell adhesion	6.37e-08	6.53e-06	2.33	16786	85	3214	38	[LAX1 - lymphocyte transmembrane adaptor 1, LGALS9 - lectin, galactoside-binding, soluble, 9, CCL28 - chemokine (c-c motif) ligand 28, PAWR - prkc, apoptosis, wt1, regulator, NFKBID - nuclear factor of kappa light polypeptide gene enhancer in b-cells inhibitor, delta, RC3H1 - ring finger and ccch-type domains 1, CXCL12 - chemokine (c-x-c motif) ligand 12, CD274 - cd274 molecule, CD74 - cd74 molec…
GO:0045089	positive regulation of innate immune response	6.77e-08	6.89e-06	1.73	16786	257	3214	85	[LGMN - legumain, IFI16 - interferon, gamma-inducible protein 16, BIRC3 - baculoviral iap repeat containing 3, HLA-E - major histocompatibility complex, class i, e, NLRC5 - nlr family, card domain containing 5, MAP3K8 - mitogen-activated protein kinase kinase kinase 8, PGLYRP4 - peptidoglycan recognition protein 4, SARM1 - sterile alpha and tir motif containing 1, CLEC4C - c-type lectin domain fa…
GO:0060337	type I interferon signaling pathway	6.9e-08	6.97e-06	2.57	16786	63	3214	31	[IFIT2 - interferon-induced protein with tetratricopeptide repeats 2, IFIT1 - interferon-induced protein with tetratricopeptide repeats 1, IFIT3 - interferon-induced protein with tetratricopeptide repeats 3, USP18 - ubiquitin specific peptidase 18, IRF9 - interferon regulatory factor 9, HLA-F - major histocompatibility complex, class i, f, OASL - 2'-5'-oligoadenylate synthetase-like, IFI35 - inte…
GO:0010942	positive regulation of cell death	8.11e-08	8.13e-06	1.48	16786	543	3214	154	[LGALS9 - lectin, galactoside-binding, soluble, 9, MCF2L - mcf.2 cell line derived transforming sequence-like, BNIP3 - bcl2/adenovirus e1b 19kda interacting protein 3, BNIP3L - bcl2/adenovirus e1b 19kda interacting protein 3-like, ITM2C - integral membrane protein 2c, PAWR - prkc, apoptosis, wt1, regulator, PHLDA3 - pleckstrin homology-like domain, family a, member 3, TICAM1 - toll-like receptor …
GO:0042113	B cell activation	8.86e-08	8.82e-06	2.17	16786	106	3214	44	[BAX - bcl2-associated x protein, LAX1 - lymphocyte transmembrane adaptor 1, ITGA4 - integrin, alpha 4 (antigen cd49d, alpha 4 subunit of vla-4 receptor), BATF - basic leucine zipper transcription factor, atf-like, RBPJ - recombination signal binding protein for immunoglobulin kappa j region, ZBTB1 - zinc finger and btb domain containing 1, FLT3 - fms-related tyrosine kinase 3, CMTM7 - cklf-like …
GO:0006928	movement of cell or subcellular component	1.16e-07	1.14e-05	1.28	16786	1379	3214	339	[DST - dystonin, AGAP2 - arfgap with gtpase domain, ankyrin repeat and ph domain 2, SPTAN1 - spectrin, alpha, non-erythrocytic 1, AP3M2 - adaptor-related protein complex 3, mu 2 subunit, ABLIM1 - actin binding lim protein 1, LRRC16A - leucine rich repeat containing 16a, PLXNC1 - plexin c1, RFX3 - regulatory factor x, 3 (influences hla class ii expression), PODXL - podocalyxin-like, RASA4 - ras p2…
GO:1903708	positive regulation of hemopoiesis	1.19e-07	1.17e-05	2.01	16786	135	3214	52	[LGALS9 - lectin, galactoside-binding, soluble, 9, SASH3 - sam and sh3 domain containing 3, IL15 - interleukin 15, CD83 - cd83 molecule, ZBTB1 - zinc finger and btb domain containing 1, IL12RB1 - interleukin 12 receptor, beta 1, N4BP2L2 - nedd4 binding protein 2-like 2, LIF - leukemia inhibitory factor, IL12A - interleukin 12a (natural killer cell stimulatory factor 1, cytotoxic lymphocyte matura…
GO:0097190	apoptotic signaling pathway	1.21e-07	1.18e-05	1.64	16786	316	3214	99	[TNFRSF9 - tumor necrosis factor receptor superfamily, member 9, MCF2L - mcf.2 cell line derived transforming sequence-like, BNIP3 - bcl2/adenovirus e1b 19kda interacting protein 3, PAWR - prkc, apoptosis, wt1, regulator, PHLDA3 - pleckstrin homology-like domain, family a, member 3, TICAM1 - toll-like receptor adaptor molecule 1, IL12A - interleukin 12a (natural killer cell stimulatory factor 1, …
GO:0006950	response to stress	1.32e-07	1.28e-05	1.19	16786	2673	3214	610	[LGALS9 - lectin, galactoside-binding, soluble, 9, SPTAN1 - spectrin, alpha, non-erythrocytic 1, PLAC8 - placenta-specific 8, PHLDA3 - pleckstrin homology-like domain, family a, member 3, DDX60 - dead (asp-glu-ala-asp) box polypeptide 60, MAP3K8 - mitogen-activated protein kinase kinase kinase 8, ABAT - 4-aminobutyrate aminotransferase, ABCA1 - atp-binding cassette, sub-family a (abc1), member 1,…
GO:0051607	defense response to virus	1.4e-07	1.34e-05	2.02	16786	132	3214	51	[IFIT2 - interferon-induced protein with tetratricopeptide repeats 2, BNIP3 - bcl2/adenovirus e1b 19kda interacting protein 3, IFIT1 - interferon-induced protein with tetratricopeptide repeats 1, DHX58 - dexh (asp-glu-x-his) box polypeptide 58, BNIP3L - bcl2/adenovirus e1b 19kda interacting protein 3-like, IFIT3 - interferon-induced protein with tetratricopeptide repeats 3, IFI16 - interferon, ga…
GO:0032649	regulation of interferon-gamma production	1.49e-07	1.42e-05	2.43	16786	71	3214	33	[LGALS9 - lectin, galactoside-binding, soluble, 9, IL18R1 - interleukin 18 receptor 1, SASH3 - sam and sh3 domain containing 3, CCR7 - chemokine (c-c motif) receptor 7, PGLYRP3 - peptidoglycan recognition protein 3, IL12RB2 - interleukin 12 receptor, beta 2, IL12RB1 - interleukin 12 receptor, beta 1, EBI3 - epstein-barr virus induced 3, PGLYRP4 - peptidoglycan recognition protein 4, CD274 - cd274…
GO:0045621	positive regulation of lymphocyte differentiation	1.61e-07	1.52e-05	2.46	16786	68	3214	32	[LGALS9 - lectin, galactoside-binding, soluble, 9, SASH3 - sam and sh3 domain containing 3, IL15 - interleukin 15, CD83 - cd83 molecule, ZBTB1 - zinc finger and btb domain containing 1, IL12RB1 - interleukin 12 receptor, beta 1, IL12A - interleukin 12a (natural killer cell stimulatory factor 1, cytotoxic lymphocyte maturation factor 1, p35), CD74 - cd74 molecule, major histocompatibility complex,…
GO:0051094	positive regulation of developmental process	1.73e-07	1.62e-05	1.33	16786	1002	3214	256	[LGALS9 - lectin, galactoside-binding, soluble, 9, BNIP3 - bcl2/adenovirus e1b 19kda interacting protein 3, LRRC16A - leucine rich repeat containing 16a, LIF - leukemia inhibitory factor, RFX3 - regulatory factor x, 3 (influences hla class ii expression), PLD6 - phospholipase d family, member 6, GCNT2 - glucosaminyl (n-acetyl) transferase 2, i-branching enzyme (i blood group), NAP1L2 - nucleosome…
GO:0072676	lymphocyte migration	1.74e-07	1.62e-05	2.85	16786	44	3214	24	[CCL17 - chemokine (c-c motif) ligand 17, ITGA4 - integrin, alpha 4 (antigen cd49d, alpha 4 subunit of vla-4 receptor), CCL19 - chemokine (c-c motif) ligand 19, CCR7 - chemokine (c-c motif) receptor 7, CCL3L3 - chemokine (c-c motif) ligand 3-like 3, GATA3 - gata binding protein 3, CXCR3 - chemokine (c-x-c motif) receptor 3, ARTN - artemin, GPR15 - g protein-coupled receptor 15, CXCL10 - chemokine…
GO:0002687	positive regulation of leukocyte migration	1.87e-07	1.73e-05	2.19	16786	98	3214	41	[LGALS9 - lectin, galactoside-binding, soluble, 9, ITGA4 - integrin, alpha 4 (antigen cd49d, alpha 4 subunit of vla-4 receptor), CCR6 - chemokine (c-c motif) receptor 6, CCR7 - chemokine (c-c motif) receptor 7, CMKLR1 - chemokine-like receptor 1, PAWR - prkc, apoptosis, wt1, regulator, CAMK1D - calcium/calmodulin-dependent protein kinase id, DAPK2 - death-associated protein kinase 2, CXCL9 - chem…
GO:0031349	positive regulation of defense response	1.88e-07	1.73e-05	1.6	16786	339	3214	104	[DHX58 - dexh (asp-glu-x-his) box polypeptide 58, IL15 - interleukin 15, LGMN - legumain, BIRC3 - baculoviral iap repeat containing 3, MAP3K8 - mitogen-activated protein kinase kinase kinase 8, DDX60 - dead (asp-glu-ala-asp) box polypeptide 60, CLEC4C - c-type lectin domain family 4, member c, TICAM1 - toll-like receptor adaptor molecule 1, IL12A - interleukin 12a (natural killer cell stimulatory…
GO:0046578	regulation of Ras protein signal transduction	2.01e-07	1.84e-05	1.87	16786	170	3214	61	[TIAM1 - t-cell lymphoma invasion and metastasis 1, ARHGEF1 - rho guanine nucleotide exchange factor (gef) 1, ARHGEF28 - rho guanine nucleotide exchange factor (gef) 28, MCF2L - mcf.2 cell line derived transforming sequence-like, VAV3 - vav 3 guanine nucleotide exchange factor, DNMBP - dynamin binding protein, EPS8L2 - eps8-like 2, GPR55 - g protein-coupled receptor 55, CDH2 - cadherin 2, type 1,…
GO:0045580	regulation of T cell differentiation	2.77e-07	2.51e-05	2.23	16786	89	3214	38	[LGALS9 - lectin, galactoside-binding, soluble, 9, SASH3 - sam and sh3 domain containing 3, IL15 - interleukin 15, NFKBID - nuclear factor of kappa light polypeptide gene enhancer in b-cells inhibitor, delta, CD83 - cd83 molecule, ZBTB1 - zinc finger and btb domain containing 1, IL12RB1 - interleukin 12 receptor, beta 1, RC3H1 - ring finger and ccch-type domains 1, IL12A - interleukin 12a (natura…
GO:0045595	regulation of cell differentiation	2.94e-07	2.65e-05	1.28	16786	1312	3214	322	[LGALS9 - lectin, galactoside-binding, soluble, 9, MEX3C - mex-3 rna binding family member c, ITM2C - integral membrane protein 2c, EMX1 - empty spiracles homeobox 1, CASZ1 - castor zinc finger 1, PRRX1 - paired related homeobox 1, ATAT1 - alpha tubulin acetyltransferase 1, LRRC16A - leucine rich repeat containing 16a, LIF - leukemia inhibitory factor, PLXNC1 - plexin c1, RFX3 - regulatory factor…
GO:0007162	negative regulation of cell adhesion	3.49e-07	3.13e-05	1.78	16786	199	3214	68	[LGALS9 - lectin, galactoside-binding, soluble, 9, LAX1 - lymphocyte transmembrane adaptor 1, PAWR - prkc, apoptosis, wt1, regulator, CDH1 - cadherin 1, type 1, e-cadherin (epithelial), PTPRO - protein tyrosine phosphatase, receptor type, o, CXCL12 - chemokine (c-x-c motif) ligand 12, CD274 - cd274 molecule, PODXL - podocalyxin-like, GCNT2 - glucosaminyl (n-acetyl) transferase 2, i-branching enzy…
GO:0050851	antigen receptor-mediated signaling pathway	3.52e-07	3.13e-05	1.95	16786	139	3214	52	[LAX1 - lymphocyte transmembrane adaptor 1, VAV3 - vav 3 guanine nucleotide exchange factor, PLEKHA1 - pleckstrin homology domain containing, family a (phosphoinositide binding specific) member 1, SLA2 - src-like-adaptor 2, TRAT1 - t cell receptor associated transmembrane adaptor 1, CARD11 - caspase recruitment domain family, member 11, HLA-DRB5 - major histocompatibility complex, class ii, dr be…
GO:1902107	positive regulation of leukocyte differentiation	3.67e-07	3.24e-05	2.1	16786	107	3214	43	[LGALS9 - lectin, galactoside-binding, soluble, 9, SASH3 - sam and sh3 domain containing 3, IL15 - interleukin 15, ZBTB1 - zinc finger and btb domain containing 1, CD83 - cd83 molecule, TRIB1 - tribbles homolog 1 (drosophila), IL12RB1 - interleukin 12 receptor, beta 1, LIF - leukemia inhibitory factor, CCR1 - chemokine (c-c motif) receptor 1, IL12A - interleukin 12a (natural killer cell stimulato…
GO:0048520	positive regulation of behavior	3.77e-07	3.32e-05	1.98	16786	132	3214	50	[LGALS9 - lectin, galactoside-binding, soluble, 9, IL16 - interleukin 16, DAPK2 - death-associated protein kinase 2, CAMK1D - calcium/calmodulin-dependent protein kinase id, CXCL9 - chemokine (c-x-c motif) ligand 9, CXCL12 - chemokine (c-x-c motif) ligand 12, IL12A - interleukin 12a (natural killer cell stimulatory factor 1, cytotoxic lymphocyte maturation factor 1, p35), STRA6 - stimulated by re…
GO:0022603	regulation of anatomical structure morphogenesis	3.91e-07	3.42e-05	1.36	16786	812	3214	212	[ARAP1 - arfgap with rhogap domain, ankyrin repeat and ph domain 1, BNIP3 - bcl2/adenovirus e1b 19kda interacting protein 3, CASZ1 - castor zinc finger 1, LRRC16A - leucine rich repeat containing 16a, LIF - leukemia inhibitory factor, PLD6 - phospholipase d family, member 6, PLXNC1 - plexin c1, GCNT2 - glucosaminyl (n-acetyl) transferase 2, i-branching enzyme (i blood group), ABR - active bcr-rel…
GO:0050868	negative regulation of T cell activation	3.98e-07	3.45e-05	2.28	16786	80	3214	35	[LGALS9 - lectin, galactoside-binding, soluble, 9, LAX1 - lymphocyte transmembrane adaptor 1, PAWR - prkc, apoptosis, wt1, regulator, NFKBID - nuclear factor of kappa light polypeptide gene enhancer in b-cells inhibitor, delta, RC3H1 - ring finger and ccch-type domains 1, CD274 - cd274 molecule, CD74 - cd74 molecule, major histocompatibility complex, class ii invariant chain, TNFSF4 - tumor necro…
GO:0034097	response to cytokine	4.12e-07	3.55e-05	1.62	16786	303	3214	94	[LGALS9 - lectin, galactoside-binding, soluble, 9, IFIT2 - interferon-induced protein with tetratricopeptide repeats 2, IFIT1 - interferon-induced protein with tetratricopeptide repeats 1, IFIT3 - interferon-induced protein with tetratricopeptide repeats 3, CCL3L3 - chemokine (c-c motif) ligand 3-like 3, PAWR - prkc, apoptosis, wt1, regulator, NOS2 - nitric oxide synthase 2, inducible, FLT3 - fms…
GO:2000106	regulation of leukocyte apoptotic process	4.33e-07	3.71e-05	2.45	16786	64	3214	30	[LGALS9 - lectin, galactoside-binding, soluble, 9, BAX - bcl2-associated x protein, CCR7 - chemokine (c-c motif) receptor 7, NFKBID - nuclear factor of kappa light polypeptide gene enhancer in b-cells inhibitor, delta, BIRC7 - baculoviral iap repeat containing 7, PTEN - phosphatase and tensin homolog, MIF - macrophage migration inhibitory factor (glycosylation-inhibiting factor), CXCL12 - chemoki…
GO:0030098	lymphocyte differentiation	4.84e-07	4.12e-05	1.89	16786	155	3214	56	[IL18R1 - interleukin 18 receptor 1, IL15 - interleukin 15, TSC1 - tuberous sclerosis 1, FLT3 - fms-related tyrosine kinase 3, ZBTB1 - zinc finger and btb domain containing 1, PATZ1 - poz (btb) and at hook containing zinc finger 1, SEMA4A - sema domain, immunoglobulin domain (ig), transmembrane domain (tm) and short cytoplasmic domain, (semaphorin) 4a, PTK2B - protein tyrosine kinase 2 beta, TBX2…
GO:0046634	regulation of alpha-beta T cell activation	4.89e-07	4.13e-05	2.52	16786	58	3214	28	[LGALS9 - lectin, galactoside-binding, soluble, 9, SASH3 - sam and sh3 domain containing 3, HLA-E - major histocompatibility complex, class i, e, CD83 - cd83 molecule, IL12RB1 - interleukin 12 receptor, beta 1, EBI3 - epstein-barr virus induced 3, RC3H1 - ring finger and ccch-type domains 1, IL12A - interleukin 12a (natural killer cell stimulatory factor 1, cytotoxic lymphocyte maturation factor …
GO:0002460	adaptive immune response based on somatic recombination of immune receptors built from immunoglobulin superfamily domains	5.02e-07	4.22e-05	2.79	16786	43	3214	23	[IL18BP - interleukin 18 binding protein, IL4R - interleukin 4 receptor, CTSH - cathepsin h, SLA2 - src-like-adaptor 2, GATA3 - gata binding protein 3, NFKB2 - nuclear factor of kappa light polypeptide gene enhancer in b-cells 2 (p49/p100), KLHL6 - kelch-like family member 6, TLR6 - toll-like receptor 6, EBI3 - epstein-barr virus induced 3, INPP5D - inositol polyphosphate-5-phosphatase, 145kda, M…
GO:0032663	regulation of interleukin-2 production	5.02e-07	4.19e-05	2.79	16786	43	3214	23	[SASH3 - sam and sh3 domain containing 3, GATA3 - gata binding protein 3, CD83 - cd83 molecule, EZR - ezrin, IL1B - interleukin 1, beta, IL1A - interleukin 1, alpha, GBP1 - guanylate binding protein 1, interferon-inducible, CCR2 - chemokine (c-c motif) receptor 2, CARD11 - caspase recruitment domain family, member 11, LAG3 - lymphocyte-activation gene 3, MALT1 - mucosa associated lymphoid tissue …
GO:0043123	positive regulation of I-kappaB kinase/NF-kappaB signaling	5.76e-07	4.79e-05	1.89	16786	152	3214	55	[LGALS9 - lectin, galactoside-binding, soluble, 9, IL18R1 - interleukin 18 receptor 1, BIRC3 - baculoviral iap repeat containing 3, NEK6 - nima-related kinase 6, TICAM1 - toll-like receptor adaptor molecule 1, CARD11 - caspase recruitment domain family, member 11, UNC5CL - unc-5 homolog c (c. elegans)-like, PLK2 - polo-like kinase 2, REL - v-rel avian reticuloendotheliosis viral oncogene homolog,…
GO:0030334	regulation of cell migration	5.93e-07	4.89e-05	1.43	16786	568	3214	156	[LGALS9 - lectin, galactoside-binding, soluble, 9, PAWR - prkc, apoptosis, wt1, regulator, DAPK2 - death-associated protein kinase 2, FLT1 - fms-related tyrosine kinase 1, CXCL9 - chemokine (c-x-c motif) ligand 9, LRRC16A - leucine rich repeat containing 16a, CXCL12 - chemokine (c-x-c motif) ligand 12, PLXNC1 - plexin c1, CD274 - cd274 molecule, IL12A - interleukin 12a (natural killer cell stimul…
GO:0001818	negative regulation of cytokine production	5.98e-07	4.9e-05	1.79	16786	190	3214	65	[LGALS9 - lectin, galactoside-binding, soluble, 9, TNFRSF9 - tumor necrosis factor receptor superfamily, member 9, DHX58 - dexh (asp-glu-x-his) box polypeptide 58, CD83 - cd83 molecule, NLRC5 - nlr family, card domain containing 5, SRGN - serglycin, PGLYRP4 - peptidoglycan recognition protein 4, NLRX1 - nlr family member x1, CD274 - cd274 molecule, IL12A - interleukin 12a (natural killer cell sti…
GO:0002688	regulation of leukocyte chemotaxis	6.28e-07	5.12e-05	2.2	16786	88	3214	37	[LGALS9 - lectin, galactoside-binding, soluble, 9, CCR6 - chemokine (c-c motif) receptor 6, CCR7 - chemokine (c-c motif) receptor 7, CMKLR1 - chemokine-like receptor 1, DAPK2 - death-associated protein kinase 2, CAMK1D - calcium/calmodulin-dependent protein kinase id, CXCL9 - chemokine (c-x-c motif) ligand 9, CXCL12 - chemokine (c-x-c motif) ligand 12, CCR1 - chemokine (c-c motif) receptor 1, CCR…
GO:0046777	protein autophosphorylation	6.37e-07	5.16e-05	1.82	16786	175	3214	61	[NEK6 - nima-related kinase 6, FLT3 - fms-related tyrosine kinase 3, DAPK2 - death-associated protein kinase 2, FLT1 - fms-related tyrosine kinase 1, CAMK2D - calcium/calmodulin-dependent protein kinase ii delta, SIK1 - salt-inducible kinase 1, ULK2 - unc-51 like autophagy activating kinase 2, MAP3K9 - mitogen-activated protein kinase kinase kinase 9, LRRK2 - leucine-rich repeat kinase 2, STK33 -…
GO:0002690	positive regulation of leukocyte chemotaxis	6.45e-07	5.19e-05	2.28	16786	78	3214	34	[LGALS9 - lectin, galactoside-binding, soluble, 9, CCR6 - chemokine (c-c motif) receptor 6, CCR7 - chemokine (c-c motif) receptor 7, CMKLR1 - chemokine-like receptor 1, CAMK1D - calcium/calmodulin-dependent protein kinase id, DAPK2 - death-associated protein kinase 2, CXCL9 - chemokine (c-x-c motif) ligand 9, CXCL12 - chemokine (c-x-c motif) ligand 12, CCR1 - chemokine (c-c motif) receptor 1, IL1…
GO:0042102	positive regulation of T cell proliferation	7.11e-07	5.69e-05	2.44	16786	62	3214	29	[LGALS9 - lectin, galactoside-binding, soluble, 9, SASH3 - sam and sh3 domain containing 3, IL15 - interleukin 15, CD1D - cd1d molecule, HLA-E - major histocompatibility complex, class i, e, ITGAL - integrin, alpha l (antigen cd11a (p180), lymphocyte function-associated antigen 1; alpha polypeptide), IL12RB1 - interleukin 12 receptor, beta 1, EBI3 - epstein-barr virus induced 3, CD274 - cd274 mol…
GO:0040012	regulation of locomotion	7.86e-07	6.26e-05	1.4	16786	654	3214	175	[LGALS9 - lectin, galactoside-binding, soluble, 9, IL16 - interleukin 16, PAWR - prkc, apoptosis, wt1, regulator, DAPK2 - death-associated protein kinase 2, FLT1 - fms-related tyrosine kinase 1, CXCL9 - chemokine (c-x-c motif) ligand 9, LRRC16A - leucine rich repeat containing 16a, CXCL12 - chemokine (c-x-c motif) ligand 12, PLXNC1 - plexin c1, CD274 - cd274 molecule, IL12A - interleukin 12a (nat…
GO:0022408	negative regulation of cell-cell adhesion	8.17e-07	6.46e-05	1.98	16786	124	3214	47	[CCL28 - chemokine (c-c motif) ligand 28, LGALS9 - lectin, galactoside-binding, soluble, 9, LAX1 - lymphocyte transmembrane adaptor 1, PAWR - prkc, apoptosis, wt1, regulator, NFKBID - nuclear factor of kappa light polypeptide gene enhancer in b-cells inhibitor, delta, CDH1 - cadherin 1, type 1, e-cadherin (epithelial), RC3H1 - ring finger and ccch-type domains 1, CXCL12 - chemokine (c-x-c motif) …
GO:0045597	positive regulation of cell differentiation	9.51e-07	7.49e-05	1.37	16786	727	3214	191	[LGALS9 - lectin, galactoside-binding, soluble, 9, SASH3 - sam and sh3 domain containing 3, IL15 - interleukin 15, S1PR2 - sphingosine-1-phosphate receptor 2, CD83 - cd83 molecule, IL12RB1 - interleukin 12 receptor, beta 1, CDH2 - cadherin 2, type 1, n-cadherin (neuronal), LRRC16A - leucine rich repeat containing 16a, CXCL9 - chemokine (c-x-c motif) ligand 9, ENC1 - ectodermal-neural cortex 1 (wi…
GO:0051174	regulation of phosphorus metabolic process	1.04e-06	8.16e-05	1.24	16786	1550	3214	369	[LGALS9 - lectin, galactoside-binding, soluble, 9, LAX1 - lymphocyte transmembrane adaptor 1, GALR2 - galanin receptor 2, SPTAN1 - spectrin, alpha, non-erythrocytic 1, TSC1 - tuberous sclerosis 1, MAP3K8 - mitogen-activated protein kinase kinase kinase 8, LIF - leukemia inhibitory factor, ABCA1 - atp-binding cassette, sub-family a (abc1), member 1, RASA4 - ras p21 protein activator 4, GCNT2 - glu…
GO:0002221	pattern recognition receptor signaling pathway	1.07e-06	8.31e-05	1.96	16786	125	3214	47	[FFAR2 - free fatty acid receptor 2, LGMN - legumain, BIRC3 - baculoviral iap repeat containing 3, PGLYRP3 - peptidoglycan recognition protein 3, CNPY3 - canopy fgf signaling regulator 3, MAP3K8 - mitogen-activated protein kinase kinase kinase 8, PGLYRP4 - peptidoglycan recognition protein 4, SARM1 - sterile alpha and tir motif containing 1, TICAM1 - toll-like receptor adaptor molecule 1, MEF2A -…
GO:0030335	positive regulation of cell migration	1.07e-06	8.26e-05	1.56	16786	342	3214	102	[LGALS9 - lectin, galactoside-binding, soluble, 9, PAWR - prkc, apoptosis, wt1, regulator, DAPK2 - death-associated protein kinase 2, FLT1 - fms-related tyrosine kinase 1, CXCL9 - chemokine (c-x-c motif) ligand 9, LRRC16A - leucine rich repeat containing 16a, CXCL12 - chemokine (c-x-c motif) ligand 12, CD274 - cd274 molecule, IL12A - interleukin 12a (natural killer cell stimulatory factor 1, cyto…
GO:0009605	response to external stimulus	1.09e-06	8.38e-05	1.29	16786	1134	3214	280	[LGALS9 - lectin, galactoside-binding, soluble, 9, BNIP3 - bcl2/adenovirus e1b 19kda interacting protein 3, DHX58 - dexh (asp-glu-x-his) box polypeptide 58, BNIP3L - bcl2/adenovirus e1b 19kda interacting protein 3-like, PLAC8 - placenta-specific 8, DDX60 - dead (asp-glu-ala-asp) box polypeptide 60, ABCA1 - atp-binding cassette, sub-family a (abc1), member 1, TICAM1 - toll-like receptor adaptor mo…
GO:2000401	regulation of lymphocyte migration	1.11e-06	8.48e-05	3.01	16786	33	3214	19	[ITGA4 - integrin, alpha 4 (antigen cd49d, alpha 4 subunit of vla-4 receptor), CXCL14 - chemokine (c-x-c motif) ligand 14, TNFRSF14 - tumor necrosis factor receptor superfamily, member 14, CCL4 - chemokine (c-c motif) ligand 4, CXCL10 - chemokine (c-x-c motif) ligand 10, CXCL12 - chemokine (c-x-c motif) ligand 12, WNT5A - wingless-type mmtv integration site family, member 5a, PADI2 - peptidyl arg…
GO:0060341	regulation of cellular localization	1.13e-06	8.58e-05	1.3	16786	1079	3214	268	[LGALS9 - lectin, galactoside-binding, soluble, 9, IL18R1 - interleukin 18 receptor 1, BNIP3L - bcl2/adenovirus e1b 19kda interacting protein 3-like, ABAT - 4-aminobutyrate aminotransferase, LIF - leukemia inhibitory factor, RFX3 - regulatory factor x, 3 (influences hla class ii expression), CD274 - cd274 molecule, RANGRF - ran guanine nucleotide release factor, PMAIP1 - phorbol-12-myristate-13-a…
GO:0050921	positive regulation of chemotaxis	1.2e-06	9.05e-05	2.02	16786	111	3214	43	[LGALS9 - lectin, galactoside-binding, soluble, 9, CCR6 - chemokine (c-c motif) receptor 6, CCR7 - chemokine (c-c motif) receptor 7, CMKLR1 - chemokine-like receptor 1, IL16 - interleukin 16, CAMK1D - calcium/calmodulin-dependent protein kinase id, DAPK2 - death-associated protein kinase 2, ARTN - artemin, CXCL9 - chemokine (c-x-c motif) ligand 9, PDGFRB - platelet-derived growth factor receptor,…
GO:0040017	positive regulation of locomotion	1.22e-06	9.19e-05	1.53	16786	368	3214	108	[LGALS9 - lectin, galactoside-binding, soluble, 9, PAWR - prkc, apoptosis, wt1, regulator, IL16 - interleukin 16, DAPK2 - death-associated protein kinase 2, FLT1 - fms-related tyrosine kinase 1, LRRC16A - leucine rich repeat containing 16a, CXCL9 - chemokine (c-x-c motif) ligand 9, CXCL12 - chemokine (c-x-c motif) ligand 12, CD274 - cd274 molecule, PODXL - podocalyxin-like, IL12A - interleukin 12…
GO:0045582	positive regulation of T cell differentiation	1.25e-06	9.36e-05	2.47	16786	57	3214	27	[LGALS9 - lectin, galactoside-binding, soluble, 9, SASH3 - sam and sh3 domain containing 3, ZBTB1 - zinc finger and btb domain containing 1, CD83 - cd83 molecule, IL12RB1 - interleukin 12 receptor, beta 1, IL12A - interleukin 12a (natural killer cell stimulatory factor 1, cytotoxic lymphocyte maturation factor 1, p35), CD74 - cd74 molecule, major histocompatibility complex, class ii invariant cha…
GO:0007599	hemostasis	1.43e-06	0.000106	1.48	16786	437	3214	124	[SIRPA - signal-regulatory protein alpha, CD244 - cd244 molecule, natural killer cell receptor 2b4, LRRC16A - leucine rich repeat containing 16a, MMRN1 - multimerin 1, FLI1 - fli-1 proto-oncogene, ets transcription factor, CD58 - cd58 molecule, SH2B2 - sh2b adaptor protein 2, KCNMB4 - potassium large conductance calcium-activated channel, subfamily m, beta member 4, SELPLG - selectin p ligand, SE…
GO:0032743	positive regulation of interleukin-2 production	1.47e-06	0.000109	3.17	16786	28	3214	17	[SASH3 - sam and sh3 domain containing 3, CD83 - cd83 molecule, IL1B - interleukin 1, beta, IL1A - interleukin 1, alpha, CCR2 - chemokine (c-c motif) receptor 2, CARD11 - caspase recruitment domain family, member 11, MALT1 - mucosa associated lymphoid tissue lymphoma translocation gene 1, TNFSF4 - tumor necrosis factor (ligand) superfamily, member 4, SPTBN1 - spectrin, beta, non-erythrocytic 1, R…
GO:0019220	regulation of phosphate metabolic process	1.55e-06	0.000114	1.24	16786	1537	3214	365	[LGALS9 - lectin, galactoside-binding, soluble, 9, LAX1 - lymphocyte transmembrane adaptor 1, GALR2 - galanin receptor 2, SPTAN1 - spectrin, alpha, non-erythrocytic 1, TSC1 - tuberous sclerosis 1, MAP3K8 - mitogen-activated protein kinase kinase kinase 8, LIF - leukemia inhibitory factor, ABCA1 - atp-binding cassette, sub-family a (abc1), member 1, RASA4 - ras p21 protein activator 4, GCNT2 - glu…
GO:2000403	positive regulation of lymphocyte migration	1.69e-06	0.000124	3.41	16786	23	3214	15	[ITGA4 - integrin, alpha 4 (antigen cd49d, alpha 4 subunit of vla-4 receptor), CXCL14 - chemokine (c-x-c motif) ligand 14, TNFRSF14 - tumor necrosis factor receptor superfamily, member 14, CCL4 - chemokine (c-c motif) ligand 4, CXCL10 - chemokine (c-x-c motif) ligand 10, CXCL12 - chemokine (c-x-c motif) ligand 12, WNT5A - wingless-type mmtv integration site family, member 5a, CCL3 - chemokine (c-…
GO:0031344	regulation of cell projection organization	1.72e-06	0.000125	1.47	16786	447	3214	126	[ARAP1 - arfgap with rhogap domain, ankyrin repeat and ph domain 1, ITM2C - integral membrane protein 2c, EPS8L2 - eps8-like 2, SSH1 - slingshot protein phosphatase 1, PRRX1 - paired related homeobox 1, LRRC16A - leucine rich repeat containing 16a, CDH2 - cadherin 2, type 1, n-cadherin (neuronal), LIF - leukemia inhibitory factor, RAB8B - rab8b, member ras oncogene family, ENC1 - ectodermal-neura…
GO:0098542	defense response to other organism	2.01e-06	0.000145	1.57	16786	313	3214	94	[MR1 - major histocompatibility complex, class i-related, IFIT2 - interferon-induced protein with tetratricopeptide repeats 2, IFIT1 - interferon-induced protein with tetratricopeptide repeats 1, BNIP3 - bcl2/adenovirus e1b 19kda interacting protein 3, IFIT3 - interferon-induced protein with tetratricopeptide repeats 3, DHX58 - dexh (asp-glu-x-his) box polypeptide 58, BNIP3L - bcl2/adenovirus e1b…
GO:2000147	positive regulation of cell motility	2.15e-06	0.000155	1.53	16786	351	3214	103	[LGALS9 - lectin, galactoside-binding, soluble, 9, PAWR - prkc, apoptosis, wt1, regulator, DAPK2 - death-associated protein kinase 2, FLT1 - fms-related tyrosine kinase 1, CXCL9 - chemokine (c-x-c motif) ligand 9, LRRC16A - leucine rich repeat containing 16a, CXCL12 - chemokine (c-x-c motif) ligand 12, CD274 - cd274 molecule, PODXL - podocalyxin-like, IL12A - interleukin 12a (natural killer cell …
GO:0080134	regulation of response to stress	2.26e-06	0.000162	1.27	16786	1232	3214	299	[CD93 - cd93 molecule, LGALS9 - lectin, galactoside-binding, soluble, 9, BNIP3L - bcl2/adenovirus e1b 19kda interacting protein 3-like, DHX58 - dexh (asp-glu-x-his) box polypeptide 58, PRRX1 - paired related homeobox 1, DDX60 - dead (asp-glu-ala-asp) box polypeptide 60, MAP3K8 - mitogen-activated protein kinase kinase kinase 8, TICAM1 - toll-like receptor adaptor molecule 1, CARD11 - caspase recr…
GO:0034111	negative regulation of homotypic cell-cell adhesion	2.29e-06	0.000163	2.1	16786	92	3214	37	[LAX1 - lymphocyte transmembrane adaptor 1, LGALS9 - lectin, galactoside-binding, soluble, 9, PAWR - prkc, apoptosis, wt1, regulator, NFKBID - nuclear factor of kappa light polypeptide gene enhancer in b-cells inhibitor, delta, RC3H1 - ring finger and ccch-type domains 1, CD274 - cd274 molecule, CD74 - cd74 molecule, major histocompatibility complex, class ii invariant chain, TNFSF4 - tumor necro…
GO:0010562	positive regulation of phosphorus metabolic process	2.35e-06	0.000166	1.29	16786	1042	3214	258	[LGALS9 - lectin, galactoside-binding, soluble, 9, SPTAN1 - spectrin, alpha, non-erythrocytic 1, MAP3K8 - mitogen-activated protein kinase kinase kinase 8, LIF - leukemia inhibitory factor, ABCA1 - atp-binding cassette, sub-family a (abc1), member 1, RASA4 - ras p21 protein activator 4, GCNT2 - glucosaminyl (n-acetyl) transferase 2, i-branching enzyme (i blood group), DUSP15 - dual specificity ph…
GO:0045937	positive regulation of phosphate metabolic process	2.35e-06	0.000165	1.29	16786	1042	3214	258	[LGALS9 - lectin, galactoside-binding, soluble, 9, SPTAN1 - spectrin, alpha, non-erythrocytic 1, MAP3K8 - mitogen-activated protein kinase kinase kinase 8, LIF - leukemia inhibitory factor, ABCA1 - atp-binding cassette, sub-family a (abc1), member 1, RASA4 - ras p21 protein activator 4, GCNT2 - glucosaminyl (n-acetyl) transferase 2, i-branching enzyme (i blood group), DUSP15 - dual specificity ph…
GO:0007596	blood coagulation	2.55e-06	0.000179	1.47	16786	433	3214	122	[SIRPA - signal-regulatory protein alpha, CD244 - cd244 molecule, natural killer cell receptor 2b4, LRRC16A - leucine rich repeat containing 16a, MMRN1 - multimerin 1, CD58 - cd58 molecule, SH2B2 - sh2b adaptor protein 2, KCNMB4 - potassium large conductance calcium-activated channel, subfamily m, beta member 4, SELPLG - selectin p ligand, SELL - selectin l, TUBA4A - tubulin, alpha 4a, ENTPD1 - e…
GO:0050857	positive regulation of antigen receptor-mediated signaling pathway	2.56e-06	0.000178	4.1	16786	14	3214	11	[PRKCH - protein kinase c, eta, CCR7 - chemokine (c-c motif) receptor 7, LYN - v-yes-1 yamaguchi sarcoma viral related oncogene homolog, STAP1 - signal transducing adaptor family member 1, LCK - lymphocyte-specific protein tyrosine kinase, TESPA1 - thymocyte expressed, positive selection associated 1, KCNN4 - potassium intermediate/small conductance calcium-activated channel, subfamily n, member …
GO:2000145	regulation of cell motility	2.61e-06	0.000181	1.4	16786	599	3214	160	[LGALS9 - lectin, galactoside-binding, soluble, 9, PAWR - prkc, apoptosis, wt1, regulator, DAPK2 - death-associated protein kinase 2, FLT1 - fms-related tyrosine kinase 1, CXCL9 - chemokine (c-x-c motif) ligand 9, LRRC16A - leucine rich repeat containing 16a, CXCL12 - chemokine (c-x-c motif) ligand 12, PLXNC1 - plexin c1, CD274 - cd274 molecule, IL12A - interleukin 12a (natural killer cell stimul…
GO:0002218	activation of innate immune response	2.61e-06	0.00018	1.68	16786	217	3214	70	[LGMN - legumain, IFI16 - interferon, gamma-inducible protein 16, BIRC3 - baculoviral iap repeat containing 3, MAP3K8 - mitogen-activated protein kinase kinase kinase 8, PGLYRP4 - peptidoglycan recognition protein 4, SARM1 - sterile alpha and tir motif containing 1, CLEC4C - c-type lectin domain family 4, member c, TICAM1 - toll-like receptor adaptor molecule 1, CLEC4A - c-type lectin domain fami…
GO:0002768	immune response-regulating cell surface receptor signaling pathway	2.63e-06	0.000181	1.49	16786	399	3214	114	[LAX1 - lymphocyte transmembrane adaptor 1, SPTAN1 - spectrin, alpha, non-erythrocytic 1, TRAT1 - t cell receptor associated transmembrane adaptor 1, CLEC4C - c-type lectin domain family 4, member c, CLEC4A - c-type lectin domain family 4, member a, CARD11 - caspase recruitment domain family, member 11, RASA4 - ras p21 protein activator 4, ELMO1 - engulfment and cell motility 1, MAP2K4 - mitogen-…
GO:0030217	T cell differentiation	3.09e-06	0.000211	2.13	16786	86	3214	35	[IL18R1 - interleukin 18 receptor 1, TSC1 - tuberous sclerosis 1, BCL11B - b-cell cll/lymphoma 11b (zinc finger protein), RHOH - ras homolog family member h, BATF - basic leucine zipper transcription factor, atf-like, ZBTB1 - zinc finger and btb domain containing 1, PATZ1 - poz (btb) and at hook containing zinc finger 1, RC3H1 - ring finger and ccch-type domains 1, B2M - beta-2-microglobulin, SEM…
GO:0050817	coagulation	3.28e-06	0.000223	1.46	16786	435	3214	122	[SIRPA - signal-regulatory protein alpha, CD244 - cd244 molecule, natural killer cell receptor 2b4, LRRC16A - leucine rich repeat containing 16a, MMRN1 - multimerin 1, CD58 - cd58 molecule, SH2B2 - sh2b adaptor protein 2, KCNMB4 - potassium large conductance calcium-activated channel, subfamily m, beta member 4, SELPLG - selectin p ligand, SELL - selectin l, TUBA4A - tubulin, alpha 4a, ENTPD1 - e…
GO:0051272	positive regulation of cellular component movement	3.64e-06	0.000247	1.51	16786	359	3214	104	[LGALS9 - lectin, galactoside-binding, soluble, 9, PAWR - prkc, apoptosis, wt1, regulator, DAPK2 - death-associated protein kinase 2, FLT1 - fms-related tyrosine kinase 1, CXCL9 - chemokine (c-x-c motif) ligand 9, LRRC16A - leucine rich repeat containing 16a, CXCL12 - chemokine (c-x-c motif) ligand 12, CD274 - cd274 molecule, PODXL - podocalyxin-like, IL12A - interleukin 12a (natural killer cell …
GO:0032879	regulation of localization	3.72e-06	0.00025	1.19	16786	2078	3214	475	[ARAP1 - arfgap with rhogap domain, ankyrin repeat and ph domain 1, LGALS9 - lectin, galactoside-binding, soluble, 9, HVCN1 - hydrogen voltage-gated channel 1, DAPK2 - death-associated protein kinase 2, ATAD1 - atpase family, aaa domain containing 1, LRRC16A - leucine rich repeat containing 16a, ABAT - 4-aminobutyrate aminotransferase, LIF - leukemia inhibitory factor, ABCA1 - atp-binding cassett…
GO:0070228	regulation of lymphocyte apoptotic process	3.91e-06	0.000262	2.61	16786	44	3214	22	[LGALS9 - lectin, galactoside-binding, soluble, 9, BAX - bcl2-associated x protein, HSH2D - hematopoietic sh2 domain containing, NFKBID - nuclear factor of kappa light polypeptide gene enhancer in b-cells inhibitor, delta, BIRC7 - baculoviral iap repeat containing 7, PTEN - phosphatase and tensin homolog, MIF - macrophage migration inhibitory factor (glycosylation-inhibiting factor), WNT5A - wing…
GO:2000021	regulation of ion homeostasis	3.99e-06	0.000266	1.82	16786	149	3214	52	[GSTM2 - glutathione s-transferase mu 2 (muscle), CAPN3 - calpain 3, (p94), CXCL9 - chemokine (c-x-c motif) ligand 9, CAMK2D - calcium/calmodulin-dependent protein kinase ii delta, RANGRF - ran guanine nucleotide release factor, ERO1L - ero1-like (s. cerevisiae), CASQ1 - calsequestrin 1 (fast-twitch, skeletal muscle), LRRK2 - leucine-rich repeat kinase 2, PTK2B - protein tyrosine kinase 2 beta, P…
GO:0042981	regulation of apoptotic process	4.36e-06	0.000289	1.25	16786	1274	3214	306	[LGALS9 - lectin, galactoside-binding, soluble, 9, BNIP3 - bcl2/adenovirus e1b 19kda interacting protein 3, BNIP3L - bcl2/adenovirus e1b 19kda interacting protein 3-like, AGAP2 - arfgap with gtpase domain, ankyrin repeat and ph domain 2, ITM2C - integral membrane protein 2c, PLAC8 - placenta-specific 8, PHLDA3 - pleckstrin homology-like domain, family a, member 3, MAP3K8 - mitogen-activated prote…
GO:0006959	humoral immune response	4.53e-06	0.000299	1.99	16786	105	3214	40	[CCR6 - chemokine (c-c motif) receptor 6, IGJ - immunoglobulin j polypeptide, linker protein for immunoglobulin alpha and mu polypeptides, HIST1H2BC - histone cluster 1, h2bc, RBPJ - recombination signal binding protein for immunoglobulin kappa j region, HLA-E - major histocompatibility complex, class i, e, CD83 - cd83 molecule, PAX5 - paired box 5, CAMP - cathelicidin antimicrobial peptide, EBI3…
GO:0018212	peptidyl-tyrosine modification	4.55e-06	0.000299	1.84	16786	142	3214	50	[TIE1 - tyrosine kinase with immunoglobulin-like and egf-like domains 1, ABI1 - abl-interactor 1, IL15 - interleukin 15, IL12RB2 - interleukin 12 receptor, beta 2, FLT3 - fms-related tyrosine kinase 3, FLT1 - fms-related tyrosine kinase 1, IL12RB1 - interleukin 12 receptor, beta 1, LIF - leukemia inhibitory factor, DYRK4 - dual-specificity tyrosine-(y)-phosphorylation regulated kinase 4, OSM - on…
GO:0035023	regulation of Rho protein signal transduction	4.76e-06	0.000312	2.03	16786	98	3214	38	[TIAM1 - t-cell lymphoma invasion and metastasis 1, ARHGEF1 - rho guanine nucleotide exchange factor (gef) 1, ARHGEF28 - rho guanine nucleotide exchange factor (gef) 28, MCF2L - mcf.2 cell line derived transforming sequence-like, VAV3 - vav 3 guanine nucleotide exchange factor, EPS8L2 - eps8-like 2, DNMBP - dynamin binding protein, GPR55 - g protein-coupled receptor 55, ARHGEF7 - rho guanine nucl…
GO:0070098	chemokine-mediated signaling pathway	5.01e-06	0.000326	2.26	16786	67	3214	29	[CCR4 - chemokine (c-c motif) receptor 4, CCR5 - chemokine (c-c motif) receptor 5 (gene/pseudogene), CCR6 - chemokine (c-c motif) receptor 6, CCL3L3 - chemokine (c-c motif) ligand 3-like 3, CCR7 - chemokine (c-c motif) receptor 7, CCR8 - chemokine (c-c motif) receptor 8, CMKLR1 - chemokine-like receptor 1, CXCL9 - chemokine (c-x-c motif) ligand 9, CXCL12 - chemokine (c-x-c motif) ligand 12, CCR1 …
GO:0042325	regulation of phosphorylation	5.39e-06	0.000349	1.25	16786	1310	3214	313	[LAX1 - lymphocyte transmembrane adaptor 1, LGALS9 - lectin, galactoside-binding, soluble, 9, SPTAN1 - spectrin, alpha, non-erythrocytic 1, TSC1 - tuberous sclerosis 1, MAP3K8 - mitogen-activated protein kinase kinase kinase 8, LIF - leukemia inhibitory factor, RASA4 - ras p21 protein activator 4, GCNT2 - glucosaminyl (n-acetyl) transferase 2, i-branching enzyme (i blood group), PML - promyelocyt…
GO:0043067	regulation of programmed cell death	5.48e-06	0.000353	1.25	16786	1282	3214	307	[LGALS9 - lectin, galactoside-binding, soluble, 9, BNIP3 - bcl2/adenovirus e1b 19kda interacting protein 3, BNIP3L - bcl2/adenovirus e1b 19kda interacting protein 3-like, AGAP2 - arfgap with gtpase domain, ankyrin repeat and ph domain 2, ITM2C - integral membrane protein 2c, PLAC8 - placenta-specific 8, PHLDA3 - pleckstrin homology-like domain, family a, member 3, MAP3K8 - mitogen-activated prote…
GO:0046006	regulation of activated T cell proliferation	5.54e-06	0.000355	2.96	16786	30	3214	17	[LGALS9 - lectin, galactoside-binding, soluble, 9, ICOSLG - inducible t-cell co-stimulator ligand, IL12RB1 - interleukin 12 receptor, beta 1, IGFBP2 - insulin-like growth factor binding protein 2, 36kda, RC3H1 - ring finger and ccch-type domains 1, CD274 - cd274 molecule, CLC - charcot-leyden crystal galectin, LRRC32 - leucine rich repeat containing 32, TNFSF4 - tumor necrosis factor (ligand) sup…
GO:0030890	positive regulation of B cell proliferation	6.11e-06	0.00039	2.85	16786	33	3214	18	[GPR183 - g protein-coupled receptor 183, SASH3 - sam and sh3 domain containing 3, VAV3 - vav 3 guanine nucleotide exchange factor, CD38 - cd38 molecule, PELI1 - pellino e3 ubiquitin protein ligase 1, CDKN1A - cyclin-dependent kinase inhibitor 1a (p21, cip1), MIF - macrophage migration inhibitory factor (glycosylation-inhibiting factor), TICAM1 - toll-like receptor adaptor molecule 1, CARD11 - ca…
GO:0051270	regulation of cellular component movement	6.68e-06	0.000425	1.37	16786	635	3214	166	[LGALS9 - lectin, galactoside-binding, soluble, 9, ARAP1 - arfgap with rhogap domain, ankyrin repeat and ph domain 1, PAWR - prkc, apoptosis, wt1, regulator, DAPK2 - death-associated protein kinase 2, FLT1 - fms-related tyrosine kinase 1, CXCL9 - chemokine (c-x-c motif) ligand 9, LRRC16A - leucine rich repeat containing 16a, CXCL12 - chemokine (c-x-c motif) ligand 12, PLXNC1 - plexin c1, CD274 - …
GO:0018108	peptidyl-tyrosine phosphorylation	6.82e-06	0.000432	1.83	16786	140	3214	49	[TIE1 - tyrosine kinase with immunoglobulin-like and egf-like domains 1, ABI1 - abl-interactor 1, IL15 - interleukin 15, FLT3 - fms-related tyrosine kinase 3, IL12RB2 - interleukin 12 receptor, beta 2, IL12RB1 - interleukin 12 receptor, beta 1, FLT1 - fms-related tyrosine kinase 1, LIF - leukemia inhibitory factor, DYRK4 - dual-specificity tyrosine-(y)-phosphorylation regulated kinase 4, OSM - on…
GO:0050878	regulation of body fluid levels	7.19e-06	0.000453	1.39	16786	560	3214	149	[SIRPA - signal-regulatory protein alpha, CD244 - cd244 molecule, natural killer cell receptor 2b4, LRRC16A - leucine rich repeat containing 16a, MMRN1 - multimerin 1, FLI1 - fli-1 proto-oncogene, ets transcription factor, CD58 - cd58 molecule, SH2B2 - sh2b adaptor protein 2, KCNMB4 - potassium large conductance calcium-activated channel, subfamily m, beta member 4, SELPLG - selectin p ligand, OX…
GO:0072678	T cell migration	7.92e-06	0.000496	3.83	16786	15	3214	11	[ITGA4 - integrin, alpha 4 (antigen cd49d, alpha 4 subunit of vla-4 receptor), ITGB7 - integrin, beta 7, PIK3CD - phosphatidylinositol-4,5-bisphosphate 3-kinase, catalytic subunit delta, S1PR1 - sphingosine-1-phosphate receptor 1, CXCR3 - chemokine (c-x-c motif) receptor 3, GPR15 - g protein-coupled receptor 15, CXCL9 - chemokine (c-x-c motif) ligand 9, CXCL10 - chemokine (c-x-c motif) ligand 10,…
GO:0002237	response to molecule of bacterial origin	8.49e-06	0.000529	1.61	16786	244	3214	75	[LGALS9 - lectin, galactoside-binding, soluble, 9, TNFRSF9 - tumor necrosis factor receptor superfamily, member 9, PAWR - prkc, apoptosis, wt1, regulator, NOS2 - nitric oxide synthase 2, inducible, IL12RB2 - interleukin 12 receptor, beta 2, CXCL9 - chemokine (c-x-c motif) ligand 9, CDK19 - cyclin-dependent kinase 19, ABCA1 - atp-binding cassette, sub-family a (abc1), member 1, IL12A - interleukin…
GO:0051241	negative regulation of multicellular organismal process	8.81e-06	0.000547	1.3	16786	865	3214	216	[LGALS9 - lectin, galactoside-binding, soluble, 9, DHX58 - dexh (asp-glu-x-his) box polypeptide 58, ITM2C - integral membrane protein 2c, CASZ1 - castor zinc finger 1, PLAC8 - placenta-specific 8, LIF - leukemia inhibitory factor, CD274 - cd274 molecule, DOCK5 - dedicator of cytokinesis 5, REL - v-rel avian reticuloendotheliosis viral oncogene homolog, ABR - active bcr-related, PML - promyelocyti…
GO:0010941	regulation of cell death	9.49e-06	0.000587	1.24	16786	1361	3214	322	[LGALS9 - lectin, galactoside-binding, soluble, 9, BNIP3 - bcl2/adenovirus e1b 19kda interacting protein 3, BNIP3L - bcl2/adenovirus e1b 19kda interacting protein 3-like, AGAP2 - arfgap with gtpase domain, ankyrin repeat and ph domain 2, ITM2C - integral membrane protein 2c, PLAC8 - placenta-specific 8, PHLDA3 - pleckstrin homology-like domain, family a, member 3, DAPK2 - death-associated protein…
GO:0032729	positive regulation of interferon-gamma production	9.86e-06	0.000607	2.5	16786	46	3214	22	[LGALS9 - lectin, galactoside-binding, soluble, 9, IL18R1 - interleukin 18 receptor 1, SASH3 - sam and sh3 domain containing 3, TLR7 - toll-like receptor 7, TICAM2 - toll-like receptor adaptor molecule 2, PTPN22 - protein tyrosine phosphatase, non-receptor type 22 (lymphoid), IL12RB2 - interleukin 12 receptor, beta 2, IL12RB1 - interleukin 12 receptor, beta 1, EBI3 - epstein-barr virus induced 3,…
GO:0032103	positive regulation of response to external stimulus	1.01e-05	0.00062	1.6	16786	241	3214	74	[LGALS9 - lectin, galactoside-binding, soluble, 9, CCL3L3 - chemokine (c-c motif) ligand 3-like 3, DHX58 - dexh (asp-glu-x-his) box polypeptide 58, IL15 - interleukin 15, IL16 - interleukin 16, CAMK1D - calcium/calmodulin-dependent protein kinase id, DAPK2 - death-associated protein kinase 2, DDX60 - dead (asp-glu-ala-asp) box polypeptide 60, CXCL9 - chemokine (c-x-c motif) ligand 9, MIF - macrop…
GO:0042221	response to chemical	1.04e-05	0.000634	1.19	16786	2000	3214	455	[LGALS9 - lectin, galactoside-binding, soluble, 9, HVCN1 - hydrogen voltage-gated channel 1, AANAT - aralkylamine n-acetyltransferase, ABAT - 4-aminobutyrate aminotransferase, ABCA1 - atp-binding cassette, sub-family a (abc1), member 1, GCNT1 - glucosaminyl (n-acetyl) transferase 1, core 2, PMAIP1 - phorbol-12-myristate-13-acetate-induced protein 1, PML - promyelocytic leukemia, ABR - active bcr-…
GO:1903901	negative regulation of viral life cycle	1.05e-05	0.000639	2.13	16786	76	3214	31	[IFIT1 - interferon-induced protein with tetratricopeptide repeats 1, POU2F3 - pou class 2 homeobox 3, IFI16 - interferon, gamma-inducible protein 16, OASL - 2'-5'-oligoadenylate synthetase-like, APOBEC3D - apolipoprotein b mrna editing enzyme, catalytic polypeptide-like 3d, ISG20 - interferon stimulated exonuclease gene 20kda, ADAR - adenosine deaminase, rna-specific, ISG15 - isg15 ubiquitin-lik…
GO:0030889	negative regulation of B cell proliferation	1.06e-05	0.000639	4.02	16786	13	3214	10	[MNDA - myeloid cell nuclear differentiation antigen, IL10 - interleukin 10, LYN - v-yes-1 yamaguchi sarcoma viral related oncogene homolog, PAWR - prkc, apoptosis, wt1, regulator, CD300A - cd300a molecule, PRDM1 - pr domain containing 1, with znf domain, BTLA - b and t lymphocyte associated, CASP3 - caspase 3, apoptosis-related cysteine peptidase, RC3H1 - ring finger and ccch-type domains 1, INP…
GO:0050855	regulation of B cell receptor signaling pathway	1.06e-05	0.000636	4.02	16786	13	3214	10	[FCRL5 - fc receptor-like 5, LPXN - leupaxin, PRKCH - protein kinase c, eta, LYN - v-yes-1 yamaguchi sarcoma viral related oncogene homolog, GCSAM - germinal center-associated, signaling and motility, PTPN22 - protein tyrosine phosphatase, non-receptor type 22 (lymphoid), STAP1 - signal transducing adaptor family member 1, CD300A - cd300a molecule, NFAM1 - nfat activating protein with itam motif …
GO:0002758	innate immune response-activating signal transduction	1.3e-05	0.00078	1.64	16786	210	3214	66	[LGMN - legumain, BIRC3 - baculoviral iap repeat containing 3, MAP3K8 - mitogen-activated protein kinase kinase kinase 8, PGLYRP4 - peptidoglycan recognition protein 4, SARM1 - sterile alpha and tir motif containing 1, CLEC4C - c-type lectin domain family 4, member c, TICAM1 - toll-like receptor adaptor molecule 1, CLEC4A - c-type lectin domain family 4, member a, CARD11 - caspase recruitment dom…
GO:0046007	negative regulation of activated T cell proliferation	1.34e-05	0.000799	4.64	16786	9	3214	8	[LGALS9 - lectin, galactoside-binding, soluble, 9, LRRC32 - leucine rich repeat containing 32, CASP3 - caspase 3, apoptosis-related cysteine peptidase, PRKAR1A - protein kinase, camp-dependent, regulatory, type i, alpha, RC3H1 - ring finger and ccch-type domains 1, BTN2A2 - butyrophilin, subfamily 2, member a2, CD274 - cd274 molecule, PDCD1LG2 - programmed cell death 1 ligand 2]
GO:0050858	negative regulation of antigen receptor-mediated signaling pathway	1.39e-05	0.000826	3.48	16786	18	3214	12	[FCRL5 - fc receptor-like 5, LPXN - leupaxin, ELF1 - e74-like factor 1 (ets domain transcription factor), CBLB - cbl proto-oncogene b, e3 ubiquitin protein ligase, PTPN22 - protein tyrosine phosphatase, non-receptor type 22 (lymphoid), PAWR - prkc, apoptosis, wt1, regulator, CD300A - cd300a molecule, EZR - ezrin, LGALS3 - lectin, galactoside-binding, soluble, 3, THY1 - thy-1 cell surface antigen,…
GO:0046640	regulation of alpha-beta T cell proliferation	1.39e-05	0.000822	3.48	16786	18	3214	12	[LGALS9 - lectin, galactoside-binding, soluble, 9, TNFSF4 - tumor necrosis factor (ligand) superfamily, member 4, IRF1 - interferon regulatory factor 1, CBLB - cbl proto-oncogene b, e3 ubiquitin protein ligase, XCL1 - chemokine (c motif) ligand 1, HLA-E - major histocompatibility complex, class i, e, TNFRSF14 - tumor necrosis factor receptor superfamily, member 14, BTLA - b and t lymphocyte assoc…
GO:0010604	positive regulation of macromolecule metabolic process	1.41e-05	0.000828	1.16	16786	2577	3214	572	[LGALS9 - lectin, galactoside-binding, soluble, 9, ARAP1 - arfgap with rhogap domain, ankyrin repeat and ph domain 1, PCGF5 - polycomb group ring finger 5, SPTAN1 - spectrin, alpha, non-erythrocytic 1, PLAC8 - placenta-specific 8, PRRX1 - paired related homeobox 1, MAP3K8 - mitogen-activated protein kinase kinase kinase 8, ATAD1 - atpase family, aaa domain containing 1, ABLIM1 - actin binding lim…
GO:0043410	positive regulation of MAPK cascade	1.42e-05	0.000834	1.38	16786	540	3214	143	[LGALS9 - lectin, galactoside-binding, soluble, 9, SPTAN1 - spectrin, alpha, non-erythrocytic 1, S1PR2 - sphingosine-1-phosphate receptor 2, GPR55 - g protein-coupled receptor 55, FLT3 - fms-related tyrosine kinase 3, MAP3K8 - mitogen-activated protein kinase kinase kinase 8, FLT1 - fms-related tyrosine kinase 1, CDH2 - cadherin 2, type 1, n-cadherin (neuronal), MIF - macrophage migration inhibit…
GO:1903555	regulation of tumor necrosis factor superfamily cytokine production	1.43e-05	0.000832	2.05	16786	84	3214	33	[LGALS9 - lectin, galactoside-binding, soluble, 9, SASH3 - sam and sh3 domain containing 3, HLA-E - major histocompatibility complex, class i, e, TICAM1 - toll-like receptor adaptor molecule 1, CD274 - cd274 molecule, ZBTB20 - zinc finger and btb domain containing 20, PIK3R1 - phosphoinositide-3-kinase, regulatory subunit 1 (alpha), CCR2 - chemokine (c-c motif) receptor 2, TLR1 - toll-like recept…
GO:0048525	negative regulation of viral process	1.44e-05	0.000838	2.1	16786	77	3214	31	[IFIT1 - interferon-induced protein with tetratricopeptide repeats 1, POU2F3 - pou class 2 homeobox 3, IFI16 - interferon, gamma-inducible protein 16, OASL - 2'-5'-oligoadenylate synthetase-like, APOBEC3D - apolipoprotein b mrna editing enzyme, catalytic polypeptide-like 3d, ISG20 - interferon stimulated exonuclease gene 20kda, ADAR - adenosine deaminase, rna-specific, ISG15 - isg15 ubiquitin-lik…
GO:0007169	transmembrane receptor protein tyrosine kinase signaling pathway	1.51e-05	0.000873	1.33	16786	716	3214	182	[MCF2L - mcf.2 cell line derived transforming sequence-like, SPTAN1 - spectrin, alpha, non-erythrocytic 1, TSC1 - tuberous sclerosis 1, CAB39L - calcium binding protein 39-like, FLT3 - fms-related tyrosine kinase 3, FLT1 - fms-related tyrosine kinase 1, TRAT1 - t cell receptor associated transmembrane adaptor 1, PIK3R3 - phosphoinositide-3-kinase, regulatory subunit 3 (gamma), ELMO1 - engulfment …
GO:0008285	negative regulation of cell proliferation	1.55e-05	0.000895	1.37	16786	581	3214	152	[LGALS9 - lectin, galactoside-binding, soluble, 9, TNFRSF9 - tumor necrosis factor receptor superfamily, member 9, IL15 - interleukin 15, TSC1 - tuberous sclerosis 1, PAWR - prkc, apoptosis, wt1, regulator, FLT3 - fms-related tyrosine kinase 3, BTG3 - btg family, member 3, LIF - leukemia inhibitory factor, CD274 - cd274 molecule, IL12A - interleukin 12a (natural killer cell stimulatory factor 1, …
GO:0010033	response to organic substance	1.68e-05	0.000966	1.21	16786	1599	3214	370	[LGALS9 - lectin, galactoside-binding, soluble, 9, DNAJB2 - dnaj (hsp40) homolog, subfamily b, member 2, TSC1 - tuberous sclerosis 1, AANAT - aralkylamine n-acetyltransferase, ABAT - 4-aminobutyrate aminotransferase, ABCA1 - atp-binding cassette, sub-family a (abc1), member 1, TICAM1 - toll-like receptor adaptor molecule 1, CD274 - cd274 molecule, GCNT1 - glucosaminyl (n-acetyl) transferase 1, co…
GO:1903530	regulation of secretion by cell	1.69e-05	0.000967	1.37	16786	564	3214	148	[LGALS9 - lectin, galactoside-binding, soluble, 9, TNFRSF9 - tumor necrosis factor receptor superfamily, member 9, RAB8B - rab8b, member ras oncogene family, MIF - macrophage migration inhibitory factor (glycosylation-inhibiting factor), ABAT - 4-aminobutyrate aminotransferase, LIF - leukemia inhibitory factor, CXCL12 - chemokine (c-x-c motif) ligand 12, RFX3 - regulatory factor x, 3 (influences …
GO:0006796	phosphate-containing compound metabolic process	1.74e-05	0.000988	1.2	16786	1710	3214	393	[LGALS9 - lectin, galactoside-binding, soluble, 9, SPTAN1 - spectrin, alpha, non-erythrocytic 1, DAPK2 - death-associated protein kinase 2, MAP3K8 - mitogen-activated protein kinase kinase kinase 8, LIF - leukemia inhibitory factor, CARD11 - caspase recruitment domain family, member 11, PML - promyelocytic leukemia, NME8 - nme/nm23 family member 8, NAGK - n-acetylglucosamine kinase, GCH1 - gtp cy…
GO:0050920	regulation of chemotaxis	1.79e-05	0.00101	1.73	16786	160	3214	53	[LGALS9 - lectin, galactoside-binding, soluble, 9, IL16 - interleukin 16, DAPK2 - death-associated protein kinase 2, CAMK1D - calcium/calmodulin-dependent protein kinase id, PTPRO - protein tyrosine phosphatase, receptor type, o, CXCL9 - chemokine (c-x-c motif) ligand 9, PLXNC1 - plexin c1, CXCL12 - chemokine (c-x-c motif) ligand 12, IL12A - interleukin 12a (natural killer cell stimulatory factor…
GO:0038083	peptidyl-tyrosine autophosphorylation	1.8e-05	0.00102	2.69	16786	35	3214	18	[HCK - hemopoietic cell kinase, TEC - tec protein tyrosine kinase, INSR - insulin receptor, BLK - b lymphoid tyrosine kinase, LCK - lymphocyte-specific protein tyrosine kinase, TNK2 - tyrosine kinase, non-receptor, 2, FRK - fyn-related kinase, CSK - c-src tyrosine kinase, TXK - txk tyrosine kinase, FES - feline sarcoma oncogene, JAK1 - janus kinase 1, LYN - v-yes-1 yamaguchi sarcoma viral related…
GO:0008284	positive regulation of cell proliferation	1.87e-05	0.00105	1.32	16786	723	3214	183	[LGALS9 - lectin, galactoside-binding, soluble, 9, SASH3 - sam and sh3 domain containing 3, IL15 - interleukin 15, S1PR2 - sphingosine-1-phosphate receptor 2, PLAC8 - placenta-specific 8, PRRX1 - paired related homeobox 1, IL12RB2 - interleukin 12 receptor, beta 2, FLT3 - fms-related tyrosine kinase 3, IL12RB1 - interleukin 12 receptor, beta 1, FLT1 - fms-related tyrosine kinase 1, EBI3 - epstein…
GO:0050714	positive regulation of protein secretion	1.87e-05	0.00105	1.69	16786	176	3214	57	[CARD8 - caspase recruitment domain family, member 8, LGALS9 - lectin, galactoside-binding, soluble, 9, HLA-E - major histocompatibility complex, class i, e, NNAT - neuronatin, CAMP - cathelicidin antimicrobial peptide, ABAT - 4-aminobutyrate aminotransferase, MIF - macrophage migration inhibitory factor (glycosylation-inhibiting factor), CD274 - cd274 molecule, CD58 - cd58 molecule, KCNN4 - pota…
GO:0071345	cellular response to cytokine stimulus	1.89e-05	0.00105	1.67	16786	188	3214	60	[LGALS9 - lectin, galactoside-binding, soluble, 9, IFIT2 - interferon-induced protein with tetratricopeptide repeats 2, IFIT1 - interferon-induced protein with tetratricopeptide repeats 1, IFIT3 - interferon-induced protein with tetratricopeptide repeats 3, CCL3L3 - chemokine (c-c motif) ligand 3-like 3, PAWR - prkc, apoptosis, wt1, regulator, NOS2 - nitric oxide synthase 2, inducible, FLT3 - fms…
GO:0050715	positive regulation of cytokine secretion	1.96e-05	0.00109	2.08	16786	78	3214	31	[CARD8 - caspase recruitment domain family, member 8, LGALS9 - lectin, galactoside-binding, soluble, 9, CADM1 - cell adhesion molecule 1, FFAR2 - free fatty acid receptor 2, CAMP - cathelicidin antimicrobial peptide, MIF - macrophage migration inhibitory factor (glycosylation-inhibiting factor), CD274 - cd274 molecule, PTGER4 - prostaglandin e receptor 4 (subtype ep4), RGCC - regulator of cell cy…
GO:0001782	B cell homeostasis	1.96e-05	0.00108	3.23	16786	21	3214	13	[BAX - bcl2-associated x protein, PPP2R3C - protein phosphatase 2, regulatory subunit b'', gamma, RC3H1 - ring finger and ccch-type domains 1, IKBKB - inhibitor of kappa light polypeptide gene enhancer in b-cells, kinase beta, NCKAP1L - nck-associated protein 1-like, PIK3CD - phosphatidylinositol-4,5-bisphosphate 3-kinase, catalytic subunit delta, MEF2C - myocyte enhancer factor 2c, LYN - v-yes-1…
GO:1903725	regulation of phospholipid metabolic process	2.09e-05	0.00115	2.36	16786	51	3214	23	[SLC27A1 - solute carrier family 27 (fatty acid transporter), member 1, ATG14 - autophagy related 14, CCL19 - chemokine (c-c motif) ligand 19, CCR7 - chemokine (c-c motif) receptor 7, PIK3IP1 - phosphoinositide-3-kinase interacting protein 1, VAV3 - vav 3 guanine nucleotide exchange factor, FLT3 - fms-related tyrosine kinase 3, FABP3 - fatty acid binding protein 3, muscle and heart (mammary-deriv…
GO:0002831	regulation of response to biotic stimulus	2.25e-05	0.00123	1.65	16786	193	3214	61	[CD93 - cd93 molecule, IFIT1 - interferon-induced protein with tetratricopeptide repeats 1, DHX58 - dexh (asp-glu-x-his) box polypeptide 58, IL15 - interleukin 15, BIRC3 - baculoviral iap repeat containing 3, DDX60 - dead (asp-glu-ala-asp) box polypeptide 60, IL12RB1 - interleukin 12 receptor, beta 1, NLRX1 - nlr family member x1, MIF - macrophage migration inhibitory factor (glycosylation-inhibi…
GO:0042327	positive regulation of phosphorylation	2.41e-05	0.00131	1.28	16786	924	3214	226	[LGALS9 - lectin, galactoside-binding, soluble, 9, SPTAN1 - spectrin, alpha, non-erythrocytic 1, MAP3K8 - mitogen-activated protein kinase kinase kinase 8, LIF - leukemia inhibitory factor, RASA4 - ras p21 protein activator 4, GCNT2 - glucosaminyl (n-acetyl) transferase 2, i-branching enzyme (i blood group), DUSP15 - dual specificity phosphatase 15, ENG - endoglin, NRG2 - neuregulin 2, GADD45G - …
GO:0001816	cytokine production	2.42e-05	0.00131	2.25	16786	58	3214	25	[MR1 - major histocompatibility complex, class i-related, PTAFR - platelet-activating factor receptor, BATF - basic leucine zipper transcription factor, atf-like, IL12RB2 - interleukin 12 receptor, beta 2, RGCC - regulator of cell cycle, CD226 - cd226 molecule, TXK - txk tyrosine kinase, TNFSF4 - tumor necrosis factor (ligand) superfamily, member 4, REL - v-rel avian reticuloendotheliosis viral o…
GO:0002224	toll-like receptor signaling pathway	2.54e-05	0.00138	1.89	16786	108	3214	39	[LGMN - legumain, BIRC3 - baculoviral iap repeat containing 3, CNPY3 - canopy fgf signaling regulator 3, MAP3K8 - mitogen-activated protein kinase kinase kinase 8, SARM1 - sterile alpha and tir motif containing 1, TICAM1 - toll-like receptor adaptor molecule 1, MEF2A - myocyte enhancer factor 2a, IKBKE - inhibitor of kappa light polypeptide gene enhancer in b-cells, kinase epsilon, MAP2K4 - mitog…
GO:0002819	regulation of adaptive immune response	2.6e-05	0.0014	1.94	16786	97	3214	36	[ALOX15 - arachidonate 15-lipoxygenase, SASH3 - sam and sh3 domain containing 3, HLA-E - major histocompatibility complex, class i, e, ZBTB1 - zinc finger and btb domain containing 1, IL12RB1 - interleukin 12 receptor, beta 1, RC3H1 - ring finger and ccch-type domains 1, STAT6 - signal transducer and activator of transcription 6, interleukin-4 induced, B2M - beta-2-microglobulin, IL12A - interleu…
GO:0006793	phosphorus metabolic process	2.68e-05	0.00144	1.19	16786	1766	3214	403	[LGALS9 - lectin, galactoside-binding, soluble, 9, SPTAN1 - spectrin, alpha, non-erythrocytic 1, DAPK2 - death-associated protein kinase 2, MAP3K8 - mitogen-activated protein kinase kinase kinase 8, LIF - leukemia inhibitory factor, CARD11 - caspase recruitment domain family, member 11, PML - promyelocytic leukemia, ACOT2 - acyl-coa thioesterase 2, NME8 - nme/nm23 family member 8, NAGK - n-acetyl…
GO:0060284	regulation of cell development	2.73e-05	0.00146	1.31	16786	732	3214	184	[S1PR2 - sphingosine-1-phosphate receptor 2, EMX1 - empty spiracles homeobox 1, ITM2C - integral membrane protein 2c, SSH1 - slingshot protein phosphatase 1, CASZ1 - castor zinc finger 1, PRRX1 - paired related homeobox 1, CDH2 - cadherin 2, type 1, n-cadherin (neuronal), LRRC16A - leucine rich repeat containing 16a, ENC1 - ectodermal-neural cortex 1 (with btb domain), LIF - leukemia inhibitory f…
GO:0032945	negative regulation of mononuclear cell proliferation	2.73e-05	0.00146	2.28	16786	55	3214	24	[LGALS9 - lectin, galactoside-binding, soluble, 9, ZC3H12D - zinc finger ccch-type containing 12d, CBLB - cbl proto-oncogene b, e3 ubiquitin protein ligase, PAWR - prkc, apoptosis, wt1, regulator, TNFRSF14 - tumor necrosis factor receptor superfamily, member 14, PRDM1 - pr domain containing 1, with znf domain, PELI1 - pellino e3 ubiquitin protein ligase 1, INPP5D - inositol polyphosphate-5-phosph…
GO:0050672	negative regulation of lymphocyte proliferation	2.73e-05	0.00145	2.28	16786	55	3214	24	[LGALS9 - lectin, galactoside-binding, soluble, 9, ZC3H12D - zinc finger ccch-type containing 12d, CBLB - cbl proto-oncogene b, e3 ubiquitin protein ligase, PAWR - prkc, apoptosis, wt1, regulator, TNFRSF14 - tumor necrosis factor receptor superfamily, member 14, PRDM1 - pr domain containing 1, with znf domain, PELI1 - pellino e3 ubiquitin protein ligase 1, INPP5D - inositol polyphosphate-5-phosph…
GO:0050869	negative regulation of B cell activation	2.75e-05	0.00145	2.9	16786	27	3214	15	[TBC1D10C - tbc1 domain family, member 10c, PAWR - prkc, apoptosis, wt1, regulator, SLA2 - src-like-adaptor 2, FLT3 - fms-related tyrosine kinase 3, PRDM1 - pr domain containing 1, with znf domain, RC3H1 - ring finger and ccch-type domains 1, INPP5D - inositol polyphosphate-5-phosphatase, 145kda, IL10 - interleukin 10, MNDA - myeloid cell nuclear differentiation antigen, LYN - v-yes-1 yamaguchi s…
GO:0001910	regulation of leukocyte mediated cytotoxicity	2.96e-05	0.00156	2.61	16786	36	3214	18	[LGALS9 - lectin, galactoside-binding, soluble, 9, CADM1 - cell adhesion molecule 1, CRTAM - cytotoxic and regulatory t cell molecule, NOS2 - nitric oxide synthase 2, inducible, HLA-E - major histocompatibility complex, class i, e, IL12RB1 - interleukin 12 receptor, beta 1, ARRB2 - arrestin, beta 2, IL12A - interleukin 12a (natural killer cell stimulatory factor 1, cytotoxic lymphocyte maturation…
GO:0032479	regulation of type I interferon production	3.03e-05	0.00159	1.89	16786	105	3214	38	[DHX58 - dexh (asp-glu-x-his) box polypeptide 58, LRRFIP1 - leucine rich repeat (in flii) interacting protein 1, IFI16 - interferon, gamma-inducible protein 16, NLRC5 - nlr family, card domain containing 5, TREX1 - three prime repair exonuclease 1, NLRX1 - nlr family member x1, TICAM1 - toll-like receptor adaptor molecule 1, STAT6 - signal transducer and activator of transcription 6, interleukin-…
GO:0001932	regulation of protein phosphorylation	3.28e-05	0.00172	1.23	16786	1224	3214	289	[LAX1 - lymphocyte transmembrane adaptor 1, LGALS9 - lectin, galactoside-binding, soluble, 9, SPTAN1 - spectrin, alpha, non-erythrocytic 1, TSC1 - tuberous sclerosis 1, MAP3K8 - mitogen-activated protein kinase kinase kinase 8, LIF - leukemia inhibitory factor, RASA4 - ras p21 protein activator 4, GCNT2 - glucosaminyl (n-acetyl) transferase 2, i-branching enzyme (i blood group), PML - promyelocyt…
GO:0042108	positive regulation of cytokine biosynthetic process	3.42e-05	0.00178	2.34	16786	49	3214	22	[TLR7 - toll-like receptor 7, TLR6 - toll-like receptor 6, EBI3 - epstein-barr virus induced 3, IL1B - interleukin 1, beta, WNT5A - wingless-type mmtv integration site family, member 5a, TICAM1 - toll-like receptor adaptor molecule 1, IL1A - interleukin 1, alpha, BCL10 - b-cell cll/lymphoma 10, CCR2 - chemokine (c-c motif) receptor 2, CARD11 - caspase recruitment domain family, member 11, IRF1 - …
GO:0051049	regulation of transport	3.43e-05	0.00178	1.2	16786	1549	3214	357	[LGALS9 - lectin, galactoside-binding, soluble, 9, IL18R1 - interleukin 18 receptor 1, GALR2 - galanin receptor 2, BNIP3L - bcl2/adenovirus e1b 19kda interacting protein 3-like, HVCN1 - hydrogen voltage-gated channel 1, ATAD1 - atpase family, aaa domain containing 1, LIF - leukemia inhibitory factor, ABAT - 4-aminobutyrate aminotransferase, RFX3 - regulatory factor x, 3 (influences hla class ii e…
GO:0070664	negative regulation of leukocyte proliferation	3.43e-05	0.00177	2.21	16786	59	3214	25	[LGALS9 - lectin, galactoside-binding, soluble, 9, PAWR - prkc, apoptosis, wt1, regulator, RC3H1 - ring finger and ccch-type domains 1, CD274 - cd274 molecule, LYN - v-yes-1 yamaguchi sarcoma viral related oncogene homolog, BTLA - b and t lymphocyte associated, CASP3 - caspase 3, apoptosis-related cysteine peptidase, HLA-DRB5 - major histocompatibility complex, class ii, dr beta 5, KIAA0922 - kia…
GO:0016310	phosphorylation	3.47e-05	0.00179	1.26	16786	1027	3214	247	[LGALS9 - lectin, galactoside-binding, soluble, 9, SPTAN1 - spectrin, alpha, non-erythrocytic 1, MAP3K8 - mitogen-activated protein kinase kinase kinase 8, DAPK2 - death-associated protein kinase 2, BCKDK - branched chain ketoacid dehydrogenase kinase, LIF - leukemia inhibitory factor, DYRK4 - dual-specificity tyrosine-(y)-phosphorylation regulated kinase 4, RASA4 - ras p21 protein activator 4, E…
GO:0002703	regulation of leukocyte mediated immunity	3.6e-05	0.00185	1.83	16786	117	3214	41	[CADM1 - cell adhesion molecule 1, LGALS9 - lectin, galactoside-binding, soluble, 9, SASH3 - sam and sh3 domain containing 3, HLA-E - major histocompatibility complex, class i, e, NOS2 - nitric oxide synthase 2, inducible, ZBTB1 - zinc finger and btb domain containing 1, IL12RB1 - interleukin 12 receptor, beta 1, ARRB2 - arrestin, beta 2, STAT6 - signal transducer and activator of transcription 6…
GO:0051223	regulation of protein transport	3.83e-05	0.00196	1.32	16786	663	3214	168	[LGALS9 - lectin, galactoside-binding, soluble, 9, TNFRSF9 - tumor necrosis factor receptor superfamily, member 9, IL18R1 - interleukin 18 receptor 1, BNIP3L - bcl2/adenovirus e1b 19kda interacting protein 3-like, CDH1 - cadherin 1, type 1, e-cadherin (epithelial), ABAT - 4-aminobutyrate aminotransferase, MIF - macrophage migration inhibitory factor (glycosylation-inhibiting factor), RFX3 - regul…
GO:0097529	myeloid leukocyte migration	3.95e-05	0.00201	1.99	16786	84	3214	32	[CCL3L3 - chemokine (c-c motif) ligand 3-like 3, VAV3 - vav 3 guanine nucleotide exchange factor, CCR7 - chemokine (c-c motif) receptor 7, PTPRO - protein tyrosine phosphatase, receptor type, o, FLT1 - fms-related tyrosine kinase 1, ITGA1 - integrin, alpha 1, RPS19 - ribosomal protein s19, GBF1 - golgi brefeldin a resistant guanine nucleotide exchange factor 1, LGALS3 - lectin, galactoside-bindin…
GO:1902624	positive regulation of neutrophil migration	3.95e-05	0.002	3.09	16786	22	3214	13	[CCL19 - chemokine (c-c motif) ligand 19, CCR7 - chemokine (c-c motif) receptor 7, PAWR - prkc, apoptosis, wt1, regulator, CAMK1D - calcium/calmodulin-dependent protein kinase id, DAPK2 - death-associated protein kinase 2, IL1B - interleukin 1, beta, NCKAP1L - nck-associated protein 1-like, THBS4 - thrombospondin 4, CD74 - cd74 molecule, major histocompatibility complex, class ii invariant chain,…
GO:0031341	regulation of cell killing	4.14e-05	0.00209	2.43	16786	43	3214	20	[LGALS9 - lectin, galactoside-binding, soluble, 9, CADM1 - cell adhesion molecule 1, CRTAM - cytotoxic and regulatory t cell molecule, HLA-E - major histocompatibility complex, class i, e, NOS2 - nitric oxide synthase 2, inducible, IL12RB1 - interleukin 12 receptor, beta 1, ARRB2 - arrestin, beta 2, B2M - beta-2-microglobulin, IL12A - interleukin 12a (natural killer cell stimulatory factor 1, cyt…
GO:0042098	T cell proliferation	4.74e-05	0.00238	2.54	16786	37	3214	18	[ZBTB32 - zinc finger and btb domain containing 32, BAX - bcl2-associated x protein, IL15 - interleukin 15, ITGAL - integrin, alpha l (antigen cd11a (p180), lymphocyte function-associated antigen 1; alpha polypeptide), PSMB10 - proteasome (prosome, macropain) subunit, beta type, 10, EBI3 - epstein-barr virus induced 3, RC3H1 - ring finger and ccch-type domains 1, CXCL12 - chemokine (c-x-c motif) …
GO:0050862	positive regulation of T cell receptor signaling pathway	4.91e-05	0.00246	5.22	16786	6	3214	6	[CCR7 - chemokine (c-c motif) receptor 7, LCK - lymphocyte-specific protein tyrosine kinase, TESPA1 - thymocyte expressed, positive selection associated 1, KCNN4 - potassium intermediate/small conductance calcium-activated channel, subfamily n, member 4, TRAT1 - t cell receptor associated transmembrane adaptor 1, PRKD2 - protein kinase d2]
GO:0006757	ATP generation from ADP	4.92e-05	0.00246	2.61	16786	34	3214	17	[OGDHL - oxoglutarate dehydrogenase-like, PGM1 - phosphoglucomutase 1, PGAM1 - phosphoglycerate mutase 1 (brain), ALDOC - aldolase c, fructose-bisphosphate, PFKFB3 - 6-phosphofructo-2-kinase/fructose-2,6-biphosphatase 3, PFKL - phosphofructokinase, liver, ENO3 - enolase 3 (beta, muscle), PFKFB4 - 6-phosphofructo-2-kinase/fructose-2,6-biphosphatase 4, GAPDH - glyceraldehyde-3-phosphate dehydrogena…
GO:0002548	monocyte chemotaxis	4.92e-05	0.00245	2.61	16786	34	3214	17	[CCL17 - chemokine (c-c motif) ligand 17, MYO9B - myosin ixb, CCL19 - chemokine (c-c motif) ligand 19, CCL3L3 - chemokine (c-c motif) ligand 3-like 3, PTPRO - protein tyrosine phosphatase, receptor type, o, FLT1 - fms-related tyrosine kinase 1, CCL4 - chemokine (c-c motif) ligand 4, RPS19 - ribosomal protein s19, CCL3 - chemokine (c-c motif) ligand 3, XCL1 - chemokine (c motif) ligand 1, CX3CL1 -…
GO:0031323	regulation of cellular metabolic process	5.09e-05	0.00252	1.09	16786	5270	3214	1102	[ARAP1 - arfgap with rhogap domain, ankyrin repeat and ph domain 1, MSL3 - male-specific lethal 3 homolog (drosophila), PRRX1 - paired related homeobox 1, ABCA1 - atp-binding cassette, sub-family a (abc1), member 1, ZNF821 - zinc finger protein 821, GCNT2 - glucosaminyl (n-acetyl) transferase 2, i-branching enzyme (i blood group), PNRC1 - proline-rich nuclear receptor coactivator 1, PMAIP1 - phor…
GO:0070887	cellular response to chemical stimulus	5.13e-05	0.00253	1.24	16786	1108	3214	263	[LGALS9 - lectin, galactoside-binding, soluble, 9, BNIP3 - bcl2/adenovirus e1b 19kda interacting protein 3, HVCN1 - hydrogen voltage-gated channel 1, AANAT - aralkylamine n-acetyltransferase, ABCA1 - atp-binding cassette, sub-family a (abc1), member 1, RASA4 - ras p21 protein activator 4, PMAIP1 - phorbol-12-myristate-13-acetate-induced protein 1, PML - promyelocytic leukemia, REST - re1-silencin…
GO:0007204	positive regulation of cytosolic calcium ion concentration	5.32e-05	0.00262	1.73	16786	142	3214	47	[CCR4 - chemokine (c-c motif) receptor 4, CCL28 - chemokine (c-c motif) ligand 28, CCR5 - chemokine (c-c motif) receptor 5 (gene/pseudogene), PKD2 - polycystic kidney disease 2 (autosomal dominant), CCR6 - chemokine (c-c motif) receptor 6, CCR7 - chemokine (c-c motif) receptor 7, GALR2 - galanin receptor 2, CCR8 - chemokine (c-c motif) receptor 8, SLC8A3 - solute carrier family 8 (sodium/calcium …
GO:0050708	regulation of protein secretion	5.74e-05	0.00282	1.44	16786	355	3214	98	[LGALS9 - lectin, galactoside-binding, soluble, 9, TNFRSF9 - tumor necrosis factor receptor superfamily, member 9, ABAT - 4-aminobutyrate aminotransferase, MIF - macrophage migration inhibitory factor (glycosylation-inhibiting factor), RFX3 - regulatory factor x, 3 (influences hla class ii expression), CD274 - cd274 molecule, CD58 - cd58 molecule, PML - promyelocytic leukemia, REST - re1-silencin…
GO:0001934	positive regulation of protein phosphorylation	6.06e-05	0.00296	1.27	16786	890	3214	216	[LGALS9 - lectin, galactoside-binding, soluble, 9, SPTAN1 - spectrin, alpha, non-erythrocytic 1, MAP3K8 - mitogen-activated protein kinase kinase kinase 8, LIF - leukemia inhibitory factor, RASA4 - ras p21 protein activator 4, GCNT2 - glucosaminyl (n-acetyl) transferase 2, i-branching enzyme (i blood group), DUSP15 - dual specificity phosphatase 15, ENG - endoglin, NRG2 - neuregulin 2, GADD45G - …
GO:0034103	regulation of tissue remodeling	6.35e-05	0.00309	2.22	16786	54	3214	23	[CSF1R - colony stimulating factor 1 receptor, VDR - vitamin d (1,25- dihydroxyvitamin d3) receptor, BAX - bcl2-associated x protein, CD38 - cd38 molecule, IL15 - interleukin 15, TMEM64 - transmembrane protein 64, INPP5D - inositol polyphosphate-5-phosphatase, 145kda, CSK - c-src tyrosine kinase, TP53 - tumor protein p53, THBS4 - thrombospondin 4, CA2 - carbonic anhydrase ii, UBASH3B - ubiquitin …
GO:0051924	regulation of calcium ion transport	6.59e-05	0.0032	1.64	16786	175	3214	55	[GSTM2 - glutathione s-transferase mu 2 (muscle), CAPN3 - calpain 3, (p94), PAWR - prkc, apoptosis, wt1, regulator, CXCL9 - chemokine (c-x-c motif) ligand 9, CXCL12 - chemokine (c-x-c motif) ligand 12, CAMK2D - calcium/calmodulin-dependent protein kinase ii delta, ATP1B1 - atpase, na+/k+ transporting, beta 1 polypeptide, CASQ1 - calsequestrin 1 (fast-twitch, skeletal muscle), HOMER2 - homer homol…
GO:0002431	Fc receptor mediated stimulatory signaling pathway	6.73e-05	0.00325	2.07	16786	68	3214	27	[VAV3 - vav 3 guanine nucleotide exchange factor, ABI1 - abl-interactor 1, NCKIPSD - nck interacting protein with sh3 domain, PIK3R1 - phosphoinositide-3-kinase, regulatory subunit 1 (alpha), ELMO1 - engulfment and cell motility 1, GRB2 - growth factor receptor-bound protein 2, LYN - v-yes-1 yamaguchi sarcoma viral related oncogene homolog, ITPR2 - inositol 1,4,5-trisphosphate receptor, type 2, I…
GO:0070201	regulation of establishment of protein localization	7.01e-05	0.00338	1.3	16786	716	3214	178	[LGALS9 - lectin, galactoside-binding, soluble, 9, TNFRSF9 - tumor necrosis factor receptor superfamily, member 9, IL18R1 - interleukin 18 receptor 1, BNIP3L - bcl2/adenovirus e1b 19kda interacting protein 3-like, CDH1 - cadherin 1, type 1, e-cadherin (epithelial), ABAT - 4-aminobutyrate aminotransferase, MIF - macrophage migration inhibitory factor (glycosylation-inhibiting factor), RFX3 - regul…
GO:0032496	response to lipopolysaccharide	7.11e-05	0.00341	1.55	16786	233	3214	69	[LGALS9 - lectin, galactoside-binding, soluble, 9, TNFRSF9 - tumor necrosis factor receptor superfamily, member 9, PAWR - prkc, apoptosis, wt1, regulator, NOS2 - nitric oxide synthase 2, inducible, IL12RB2 - interleukin 12 receptor, beta 2, CXCL9 - chemokine (c-x-c motif) ligand 9, CDK19 - cyclin-dependent kinase 19, ABCA1 - atp-binding cassette, sub-family a (abc1), member 1, IL12A - interleukin…
GO:0044087	regulation of cellular component biogenesis	7.75e-05	0.00371	1.32	16786	612	3214	155	[ARAP1 - arfgap with rhogap domain, ankyrin repeat and ph domain 1, DNAJB2 - dnaj (hsp40) homolog, subfamily b, member 2, SPTAN1 - spectrin, alpha, non-erythrocytic 1, SSH1 - slingshot protein phosphatase 1, EPS8L2 - eps8-like 2, TSC1 - tuberous sclerosis 1, ATAT1 - alpha tubulin acetyltransferase 1, CDH2 - cadherin 2, type 1, n-cadherin (neuronal), LRRC16A - leucine rich repeat containing 16a, P…
GO:0031325	positive regulation of cellular metabolic process	7.87e-05	0.00375	1.14	16786	2635	3214	576	[LGALS9 - lectin, galactoside-binding, soluble, 9, ARAP1 - arfgap with rhogap domain, ankyrin repeat and ph domain 1, PCGF5 - polycomb group ring finger 5, SPTAN1 - spectrin, alpha, non-erythrocytic 1, PLAC8 - placenta-specific 8, PRRX1 - paired related homeobox 1, MAP3K8 - mitogen-activated protein kinase kinase kinase 8, ATAD1 - atpase family, aaa domain containing 1, ABLIM1 - actin binding lim…
GO:0050777	negative regulation of immune response	7.88e-05	0.00374	1.89	16786	94	3214	34	[LGALS9 - lectin, galactoside-binding, soluble, 9, DHX58 - dexh (asp-glu-x-his) box polypeptide 58, ALOX15 - arachidonate 15-lipoxygenase, IFI16 - interferon, gamma-inducible protein 16, PGLYRP3 - peptidoglycan recognition protein 3, HLA-E - major histocompatibility complex, class i, e, NLRC5 - nlr family, card domain containing 5, CUEDC2 - cue domain containing 2, PGLYRP4 - peptidoglycan recogni…
GO:0032845	negative regulation of homeostatic process	8.03e-05	0.0038	1.95	16786	83	3214	31	[PKD2 - polycystic kidney disease 2 (autosomal dominant), CCR5 - chemokine (c-c motif) receptor 5 (gene/pseudogene), CCR7 - chemokine (c-c motif) receptor 7, MIF - macrophage migration inhibitory factor (glycosylation-inhibiting factor), FCRL5 - fc receptor-like 5, CD74 - cd74 molecule, major histocompatibility complex, class ii invariant chain, ERO1L - ero1-like (s. cerevisiae), HTR2B - 5-hydrox…
GO:0071310	cellular response to organic substance	8.08e-05	0.00381	1.26	16786	880	3214	213	[LGALS9 - lectin, galactoside-binding, soluble, 9, AANAT - aralkylamine n-acetyltransferase, ABCA1 - atp-binding cassette, sub-family a (abc1), member 1, PML - promyelocytic leukemia, REST - re1-silencing transcription factor, NCOA3 - nuclear receptor coactivator 3, RRAGB - ras-related gtp binding b, TICAM2 - toll-like receptor adaptor molecule 2, BLK - b lymphoid tyrosine kinase, SOX9 - sry (sex…
GO:0080090	regulation of primary metabolic process	8.12e-05	0.00382	1.09	16786	5182	3214	1082	[AGAP2 - arfgap with gtpase domain, ankyrin repeat and ph domain 2, MSL3 - male-specific lethal 3 homolog (drosophila), PRRX1 - paired related homeobox 1, ABCA1 - atp-binding cassette, sub-family a (abc1), member 1, ZNF821 - zinc finger protein 821, GCNT2 - glucosaminyl (n-acetyl) transferase 2, i-branching enzyme (i blood group), PNRC1 - proline-rich nuclear receptor coactivator 1, PMAIP1 - phor…
GO:0007167	enzyme linked receptor protein signaling pathway	8.27e-05	0.00387	1.26	16786	899	3214	217	[SPTAN1 - spectrin, alpha, non-erythrocytic 1, TSC1 - tuberous sclerosis 1, CAB39L - calcium binding protein 39-like, LIF - leukemia inhibitory factor, NRP2 - neuropilin 2, RASA4 - ras p21 protein activator 4, GCNT2 - glucosaminyl (n-acetyl) transferase 2, i-branching enzyme (i blood group), NCOR2 - nuclear receptor corepressor 2, ABR - active bcr-related, PML - promyelocytic leukemia, DUSP15 - d…
GO:2000116	regulation of cysteine-type endopeptidase activity	8.48e-05	0.00396	1.59	16786	201	3214	61	[LGALS9 - lectin, galactoside-binding, soluble, 9, CARD8 - caspase recruitment domain family, member 8, IFI16 - interferon, gamma-inducible protein 16, PAWR - prkc, apoptosis, wt1, regulator, BIRC3 - baculoviral iap repeat containing 3, BIRC7 - baculoviral iap repeat containing 7, MICAL1 - microtubule associated monooxygenase, calponin and lim domain containing 1, TICAM1 - toll-like receptor adap…
GO:0006468	protein phosphorylation	8.66e-05	0.00403	1.27	16786	853	3214	207	[LGALS9 - lectin, galactoside-binding, soluble, 9, SPTAN1 - spectrin, alpha, non-erythrocytic 1, MAP3K8 - mitogen-activated protein kinase kinase kinase 8, DAPK2 - death-associated protein kinase 2, BCKDK - branched chain ketoacid dehydrogenase kinase, LIF - leukemia inhibitory factor, DYRK4 - dual-specificity tyrosine-(y)-phosphorylation regulated kinase 4, RASA4 - ras p21 protein activator 4, P…
GO:0051928	positive regulation of calcium ion transport	8.74e-05	0.00405	1.92	16786	87	3214	32	[GSTM2 - glutathione s-transferase mu 2 (muscle), BAX - bcl2-associated x protein, PKD2 - polycystic kidney disease 2 (autosomal dominant), CAPN3 - calpain 3, (p94), FFAR1 - free fatty acid receptor 1, CXCL9 - chemokine (c-x-c motif) ligand 9, PDGFRB - platelet-derived growth factor receptor, beta polypeptide, CXCL12 - chemokine (c-x-c motif) ligand 12, ARRB2 - arrestin, beta 2, TRPV3 - transient…
GO:0002708	positive regulation of lymphocyte mediated immunity	8.95e-05	0.00414	2.18	16786	55	3214	23	[CADM1 - cell adhesion molecule 1, CRTAM - cytotoxic and regulatory t cell molecule, SASH3 - sam and sh3 domain containing 3, HLA-E - major histocompatibility complex, class i, e, ZBTB1 - zinc finger and btb domain containing 1, IL12RB1 - interleukin 12 receptor, beta 1, PRKCZ - protein kinase c, zeta, IL1B - interleukin 1, beta, IL12A - interleukin 12a (natural killer cell stimulatory factor 1, …
GO:0071216	cellular response to biotic stimulus	9.69e-05	0.00446	1.8	16786	110	3214	38	[CCR5 - chemokine (c-c motif) receptor 5 (gene/pseudogene), NOS2 - nitric oxide synthase 2, inducible, ABCA1 - atp-binding cassette, sub-family a (abc1), member 1, CDK19 - cyclin-dependent kinase 19, B2M - beta-2-microglobulin, IL12A - interleukin 12a (natural killer cell stimulatory factor 1, cytotoxic lymphocyte maturation factor 1, p35), DAB2IP - dab2 interacting protein, TP53 - tumor protein …
GO:0051092	positive regulation of NF-kappaB transcription factor activity	9.69e-05	0.00444	1.8	16786	110	3214	38	[LGALS9 - lectin, galactoside-binding, soluble, 9, TRADD - tnfrsf1a-associated via death domain, RNF31 - ring finger protein 31, CAPN3 - calpain 3, (p94), NLRC4 - nlr family, card domain containing 4, TICAM1 - toll-like receptor adaptor molecule 1, CARD11 - caspase recruitment domain family, member 11, MALT1 - mucosa associated lymphoid tissue lymphoma translocation gene 1, TLR9 - toll-like recep…
GO:0051091	positive regulation of sequence-specific DNA binding transcription factor activity	9.72e-05	0.00444	1.57	16786	206	3214	62	[LGALS9 - lectin, galactoside-binding, soluble, 9, CAPN3 - calpain 3, (p94), CAMK1D - calcium/calmodulin-dependent protein kinase id, ARID5B - at rich interactive domain 5b (mrf1-like), TICAM1 - toll-like receptor adaptor molecule 1, CARD11 - caspase recruitment domain family, member 11, TRIM26 - tripartite motif containing 26, SP100 - sp100 nuclear antigen, TRIM5 - tripartite motif containing 5,…
GO:0046651	lymphocyte proliferation	0.000102	0.00465	2	16786	73	3214	28	[BAX - bcl2-associated x protein, IL15 - interleukin 15, ITGAL - integrin, alpha l (antigen cd11a (p180), lymphocyte function-associated antigen 1; alpha polypeptide), FLT3 - fms-related tyrosine kinase 3, EBI3 - epstein-barr virus induced 3, RC3H1 - ring finger and ccch-type domains 1, CXCL12 - chemokine (c-x-c motif) ligand 12, TP53 - tumor protein p53, TNFRSF4 - tumor necrosis factor receptor …
GO:0046635	positive regulation of alpha-beta T cell activation	0.000102	0.00465	2.36	16786	42	3214	19	[LGALS9 - lectin, galactoside-binding, soluble, 9, CCL19 - chemokine (c-c motif) ligand 19, IL4R - interleukin 4 receptor, SASH3 - sam and sh3 domain containing 3, HLA-E - major histocompatibility complex, class i, e, CD83 - cd83 molecule, IL12RB1 - interleukin 12 receptor, beta 1, EBI3 - epstein-barr virus induced 3, PRKCZ - protein kinase c, zeta, IL12A - interleukin 12a (natural killer cell st…
GO:0002706	regulation of lymphocyte mediated immunity	0.000104	0.00471	1.93	16786	84	3214	31	[LGALS9 - lectin, galactoside-binding, soluble, 9, CADM1 - cell adhesion molecule 1, SASH3 - sam and sh3 domain containing 3, HLA-E - major histocompatibility complex, class i, e, ZBTB1 - zinc finger and btb domain containing 1, IL12RB1 - interleukin 12 receptor, beta 1, ARRB2 - arrestin, beta 2, IL12A - interleukin 12a (natural killer cell stimulatory factor 1, cytotoxic lymphocyte maturation fa…
GO:2000406	positive regulation of T cell migration	0.000104	0.0047	3.19	16786	18	3214	11	[ITGA4 - integrin, alpha 4 (antigen cd49d, alpha 4 subunit of vla-4 receptor), TMEM102 - transmembrane protein 102, ADAM8 - adam metallopeptidase domain 8, XCL1 - chemokine (c motif) ligand 1, TNFSF14 - tumor necrosis factor (ligand) superfamily, member 14, TNFRSF14 - tumor necrosis factor receptor superfamily, member 14, CXCL10 - chemokine (c-x-c motif) ligand 10, CCL20 - chemokine (c-c motif) l…
GO:0010522	regulation of calcium ion transport into cytosol	0.000107	0.00479	2.06	16786	66	3214	26	[GSTM2 - glutathione s-transferase mu 2 (muscle), BAX - bcl2-associated x protein, CAPN3 - calpain 3, (p94), CXCL9 - chemokine (c-x-c motif) ligand 9, CAMK2D - calcium/calmodulin-dependent protein kinase ii delta, FCRL5 - fc receptor-like 5, CASQ1 - calsequestrin 1 (fast-twitch, skeletal muscle), LYN - v-yes-1 yamaguchi sarcoma viral related oncogene homolog, PTK2B - protein tyrosine kinase 2 bet…
GO:0002433	immune response-regulating cell surface receptor signaling pathway involved in phagocytosis	0.000107	0.00477	2.06	16786	66	3214	26	[VAV3 - vav 3 guanine nucleotide exchange factor, ABI1 - abl-interactor 1, NCKIPSD - nck interacting protein with sh3 domain, PIK3R1 - phosphoinositide-3-kinase, regulatory subunit 1 (alpha), ELMO1 - engulfment and cell motility 1, GRB2 - growth factor receptor-bound protein 2, LYN - v-yes-1 yamaguchi sarcoma viral related oncogene homolog, ITPR2 - inositol 1,4,5-trisphosphate receptor, type 2, I…
GO:0038096	Fc-gamma receptor signaling pathway involved in phagocytosis	0.000107	0.00476	2.06	16786	66	3214	26	[VAV3 - vav 3 guanine nucleotide exchange factor, ABI1 - abl-interactor 1, NCKIPSD - nck interacting protein with sh3 domain, PIK3R1 - phosphoinositide-3-kinase, regulatory subunit 1 (alpha), ELMO1 - engulfment and cell motility 1, GRB2 - growth factor receptor-bound protein 2, LYN - v-yes-1 yamaguchi sarcoma viral related oncogene homolog, ITPR2 - inositol 1,4,5-trisphosphate receptor, type 2, I…
GO:0032880	regulation of protein localization	0.000107	0.00478	1.27	16786	828	3214	201	[LGALS9 - lectin, galactoside-binding, soluble, 9, IL18R1 - interleukin 18 receptor 1, BNIP3L - bcl2/adenovirus e1b 19kda interacting protein 3-like, ABAT - 4-aminobutyrate aminotransferase, LIF - leukemia inhibitory factor, RFX3 - regulatory factor x, 3 (influences hla class ii expression), CD274 - cd274 molecule, RANGRF - ran guanine nucleotide release factor, PMAIP1 - phorbol-12-myristate-13-a…
GO:0002702	positive regulation of production of molecular mediator of immune response	0.000107	0.00476	2.12	16786	59	3214	24	[IL4R - interleukin 4 receptor, FFAR2 - free fatty acid receptor 2, SASH3 - sam and sh3 domain containing 3, CD37 - cd37 molecule, TNFRSF14 - tumor necrosis factor receptor superfamily, member 14, HLA-E - major histocompatibility complex, class i, e, SEMA7A - semaphorin 7a, gpi membrane anchor (john milton hagen blood group), PRKCZ - protein kinase c, zeta, MIF - macrophage migration inhibitory f…
GO:0050795	regulation of behavior	0.000108	0.00478	1.55	16786	215	3214	64	[LGALS9 - lectin, galactoside-binding, soluble, 9, IL16 - interleukin 16, CAMK1D - calcium/calmodulin-dependent protein kinase id, DAPK2 - death-associated protein kinase 2, PTPRO - protein tyrosine phosphatase, receptor type, o, CXCL9 - chemokine (c-x-c motif) ligand 9, PLXNC1 - plexin c1, CXCL12 - chemokine (c-x-c motif) ligand 12, IL12A - interleukin 12a (natural killer cell stimulatory factor…
GO:0002822	regulation of adaptive immune response based on somatic recombination of immune receptors built from immunoglobulin superfamily domains	0.000112	0.00495	1.9	16786	88	3214	32	[SASH3 - sam and sh3 domain containing 3, HLA-E - major histocompatibility complex, class i, e, ZBTB1 - zinc finger and btb domain containing 1, IL12RB1 - interleukin 12 receptor, beta 1, RC3H1 - ring finger and ccch-type domains 1, IL12A - interleukin 12a (natural killer cell stimulatory factor 1, cytotoxic lymphocyte maturation factor 1, p35), CCR2 - chemokine (c-c motif) receptor 2, B2M - beta…
GO:0002335	mature B cell differentiation	0.000116	0.00508	3.62	16786	13	3214	9	[GPR183 - g protein-coupled receptor 183, MFNG - mfng o-fucosylpeptide 3-beta-n-acetylglucosaminyltransferase, MALT1 - mucosa associated lymphoid tissue lymphoma translocation gene 1, BCL3 - b-cell cll/lymphoma 3, PTK2B - protein tyrosine kinase 2 beta, CMTM7 - cklf-like marvel transmembrane domain containing 7, POU2F2 - pou class 2 homeobox 2, PLCL2 - phospholipase c-like 2, DLL1 - delta-like 1 …
GO:0016064	immunoglobulin mediated immune response	0.000116	0.00506	3.62	16786	13	3214	9	[CD27 - cd27 molecule, IL4R - interleukin 4 receptor, CD74 - cd74 molecule, major histocompatibility complex, class ii invariant chain, BCL3 - b-cell cll/lymphoma 3, IRF7 - interferon regulatory factor 7, PRKCD - protein kinase c, delta, HLA-DRB5 - major histocompatibility complex, class ii, dr beta 5, INPP5D - inositol polyphosphate-5-phosphatase, 145kda, BCL10 - b-cell cll/lymphoma 10]
GO:0046330	positive regulation of JNK cascade	0.000116	0.00507	1.81	16786	107	3214	37	[CCR7 - chemokine (c-c motif) receptor 7, MINK1 - misshapen-like kinase 1, HIPK2 - homeodomain interacting protein kinase 2, MAP4K1 - mitogen-activated protein kinase kinase kinase kinase 1, GADD45B - growth arrest and dna-damage-inducible, beta, BIRC7 - baculoviral iap repeat containing 7, DBNL - drebrin-like, MDFIC - myod family inhibitor domain containing, DAB2IP - dab2 interacting protein, UN…
GO:0043551	regulation of phosphatidylinositol 3-kinase activity	0.000123	0.00534	2.47	16786	36	3214	17	[ATG14 - autophagy related 14, CCL19 - chemokine (c-c motif) ligand 19, PIK3IP1 - phosphoinositide-3-kinase interacting protein 1, VAV3 - vav 3 guanine nucleotide exchange factor, CCR7 - chemokine (c-c motif) receptor 7, FLT3 - fms-related tyrosine kinase 3, FLT1 - fms-related tyrosine kinase 1, PDGFRB - platelet-derived growth factor receptor, beta polypeptide, PIK3R1 - phosphoinositide-3-kinase…
GO:0045058	T cell selection	0.000124	0.00537	2.98	16786	21	3214	12	[CARD11 - caspase recruitment domain family, member 11, CD74 - cd74 molecule, major histocompatibility complex, class ii invariant chain, RHOA - ras homolog family member a, CCR7 - chemokine (c-c motif) receptor 7, IL15 - interleukin 15, MINK1 - misshapen-like kinase 1, BCL11B - b-cell cll/lymphoma 11b (zinc finger protein), CD1D - cd1d molecule, GATA3 - gata binding protein 3, ITPKB - inositol-t…
GO:2000404	regulation of T cell migration	0.000124	0.00536	2.98	16786	21	3214	12	[ITGA4 - integrin, alpha 4 (antigen cd49d, alpha 4 subunit of vla-4 receptor), TMEM102 - transmembrane protein 102, XCL1 - chemokine (c motif) ligand 1, ADAM8 - adam metallopeptidase domain 8, TNFSF14 - tumor necrosis factor (ligand) superfamily, member 14, TNFRSF14 - tumor necrosis factor receptor superfamily, member 14, CXCL10 - chemokine (c-x-c motif) ligand 10, CCL20 - chemokine (c-c motif) l…
GO:0032680	regulation of tumor necrosis factor production	0.000124	0.00535	1.93	16786	81	3214	30	[LGALS9 - lectin, galactoside-binding, soluble, 9, SASH3 - sam and sh3 domain containing 3, HLA-E - major histocompatibility complex, class i, e, TICAM1 - toll-like receptor adaptor molecule 1, ZBTB20 - zinc finger and btb domain containing 20, PIK3R1 - phosphoinositide-3-kinase, regulatory subunit 1 (alpha), CCR2 - chemokine (c-c motif) receptor 2, TLR1 - toll-like receptor 1, NFATC4 - nuclear f…
GO:0070661	leukocyte proliferation	0.000124	0.00533	1.93	16786	81	3214	30	[BAX - bcl2-associated x protein, IL15 - interleukin 15, ITGAL - integrin, alpha l (antigen cd11a (p180), lymphocyte function-associated antigen 1; alpha polypeptide), FLT3 - fms-related tyrosine kinase 3, EBI3 - epstein-barr virus induced 3, RC3H1 - ring finger and ccch-type domains 1, CXCL12 - chemokine (c-x-c motif) ligand 12, TP53 - tumor protein p53, TNFRSF4 - tumor necrosis factor receptor …
GO:0050767	regulation of neurogenesis	0.00013	0.00556	1.32	16786	577	3214	146	[ITM2C - integral membrane protein 2c, EMX1 - empty spiracles homeobox 1, SSH1 - slingshot protein phosphatase 1, CASZ1 - castor zinc finger 1, PRRX1 - paired related homeobox 1, CDH2 - cadherin 2, type 1, n-cadherin (neuronal), ENC1 - ectodermal-neural cortex 1 (with btb domain), LIF - leukemia inhibitory factor, CXCL12 - chemokine (c-x-c motif) ligand 12, PLXNC1 - plexin c1, SYT17 - synaptotagm…
GO:0006096	glycolytic process	0.000131	0.00559	2.53	16786	33	3214	16	[OGDHL - oxoglutarate dehydrogenase-like, PGM1 - phosphoglucomutase 1, PGAM1 - phosphoglycerate mutase 1 (brain), ALDOC - aldolase c, fructose-bisphosphate, PFKFB3 - 6-phosphofructo-2-kinase/fructose-2,6-biphosphatase 3, PFKL - phosphofructokinase, liver, ENO3 - enolase 3 (beta, muscle), PFKFB4 - 6-phosphofructo-2-kinase/fructose-2,6-biphosphatase 4, PFKM - phosphofructokinase, muscle, GAPDH - gl…
GO:0031343	positive regulation of cell killing	0.000131	0.00558	2.53	16786	33	3214	16	[CADM1 - cell adhesion molecule 1, CRTAM - cytotoxic and regulatory t cell molecule, HLA-E - major histocompatibility complex, class i, e, NOS2 - nitric oxide synthase 2, inducible, IL12RB1 - interleukin 12 receptor, beta 1, B2M - beta-2-microglobulin, IL12A - interleukin 12a (natural killer cell stimulatory factor 1, cytotoxic lymphocyte maturation factor 1, p35), MGEA5 - meningioma expressed an…
GO:0045664	regulation of neuron differentiation	0.000135	0.00572	1.36	16786	469	3214	122	[ITM2C - integral membrane protein 2c, CASZ1 - castor zinc finger 1, SSH1 - slingshot protein phosphatase 1, PRRX1 - paired related homeobox 1, CDH2 - cadherin 2, type 1, n-cadherin (neuronal), LIF - leukemia inhibitory factor, ENC1 - ectodermal-neural cortex 1 (with btb domain), CXCL12 - chemokine (c-x-c motif) ligand 12, PLXNC1 - plexin c1, SYT17 - synaptotagmin xvii, NAP1L2 - nucleosome assemb…
GO:0042592	homeostatic process	0.000141	0.00598	1.22	16786	1105	3214	259	[MEX3C - mex-3 rna binding family member c, GALR2 - galanin receptor 2, EMX1 - empty spiracles homeobox 1, TMTC2 - transmembrane and tetratricopeptide repeat containing 2, ABCA1 - atp-binding cassette, sub-family a (abc1), member 1, BDH2 - 3-hydroxybutyrate dehydrogenase, type 2, ABCB7 - atp-binding cassette, sub-family b (mdr/tap), member 7, PMAIP1 - phorbol-12-myristate-13-acetate-induced prote…
GO:0031324	negative regulation of cellular metabolic process	0.000142	0.006	1.16	16786	2077	3214	460	[MSL3 - male-specific lethal 3 homolog (drosophila), PRRX1 - paired related homeobox 1, PATZ1 - poz (btb) and at hook containing zinc finger 1, LIF - leukemia inhibitory factor, SPINK2 - serine peptidase inhibitor, kazal type 2 (acrosin-trypsin inhibitor), SPINT1 - serine peptidase inhibitor, kunitz type 1, NCOR2 - nuclear receptor corepressor 2, PML - promyelocytic leukemia, OBFC1 - oligonucleot…
GO:0030168	platelet activation	0.000144	0.00604	1.58	16786	192	3214	58	[VAV3 - vav 3 guanine nucleotide exchange factor, F13A1 - coagulation factor xiii, a1 polypeptide, SRGN - serglycin, MMRN1 - multimerin 1, GP1BA - glycoprotein ib (platelet), alpha polypeptide, ENTPD2 - ectonucleoside triphosphate diphosphohydrolase 2, TUBA4A - tubulin, alpha 4a, ENTPD1 - ectonucleoside triphosphate diphosphohydrolase 1, TMSB4X - thymosin beta 4, x-linked, ABHD6 - abhydrolase dom…
GO:2001233	regulation of apoptotic signaling pathway	0.000145	0.00608	1.42	16786	350	3214	95	[LGALS9 - lectin, galactoside-binding, soluble, 9, BCL2L14 - bcl2-like 14 (apoptosis facilitator), BNIP3 - bcl2/adenovirus e1b 19kda interacting protein 3, MAL - mal, t-cell differentiation protein, ITM2C - integral membrane protein 2c, ACAA2 - acetyl-coa acyltransferase 2, DAPK2 - death-associated protein kinase 2, FBXW7 - f-box and wd repeat domain containing 7, e3 ubiquitin protein ligase, MIF…
GO:0010720	positive regulation of cell development	0.000156	0.00651	1.38	16786	408	3214	108	[S1PR2 - sphingosine-1-phosphate receptor 2, LRRC16A - leucine rich repeat containing 16a, LIF - leukemia inhibitory factor, ENC1 - ectodermal-neural cortex 1 (with btb domain), CXCL12 - chemokine (c-x-c motif) ligand 12, RFX3 - regulatory factor x, 3 (influences hla class ii expression), SYT17 - synaptotagmin xvii, WWTR1 - ww domain containing transcription regulator 1, GCNT2 - glucosaminyl (n-a…
GO:0002705	positive regulation of leukocyte mediated immunity	0.00016	0.00665	1.99	16786	71	3214	27	[CADM1 - cell adhesion molecule 1, SASH3 - sam and sh3 domain containing 3, HLA-E - major histocompatibility complex, class i, e, NOS2 - nitric oxide synthase 2, inducible, ZBTB1 - zinc finger and btb domain containing 1, IL12RB1 - interleukin 12 receptor, beta 1, IL12A - interleukin 12a (natural killer cell stimulatory factor 1, cytotoxic lymphocyte maturation factor 1, p35), B2M - beta-2-microg…
GO:0048872	homeostasis of number of cells	0.00016	0.00665	1.83	16786	97	3214	34	[BAX - bcl2-associated x protein, SASH3 - sam and sh3 domain containing 3, EMX1 - empty spiracles homeobox 1, FLT3 - fms-related tyrosine kinase 3, KLHL10 - kelch-like family member 10, CDH2 - cadherin 2, type 1, n-cadherin (neuronal), RC3H1 - ring finger and ccch-type domains 1, ADAR - adenosine deaminase, rna-specific, PMAIP1 - phorbol-12-myristate-13-acetate-induced protein 1, MEF2C - myocyte …
GO:0032675	regulation of interleukin-6 production	0.00016	0.00663	1.91	16786	82	3214	30	[LGALS9 - lectin, galactoside-binding, soluble, 9, NLRX1 - nlr family member x1, KLF2 - kruppel-like factor 2 (lung), TICAM1 - toll-like receptor adaptor molecule 1, ZBTB20 - zinc finger and btb domain containing 20, TNFSF4 - tumor necrosis factor (ligand) superfamily, member 4, TLR1 - toll-like receptor 1, TLR9 - toll-like receptor 9, TNFSF9 - tumor necrosis factor (ligand) superfamily, member 9…
GO:0065008	regulation of biological quality	0.000164	0.00676	1.13	16786	2742	3214	594	[ARAP1 - arfgap with rhogap domain, ankyrin repeat and ph domain 1, MEX3C - mex-3 rna binding family member c, SPTAN1 - spectrin, alpha, non-erythrocytic 1, TMTC2 - transmembrane and tetratricopeptide repeat containing 2, AANAT - aralkylamine n-acetyltransferase, LRRC16A - leucine rich repeat containing 16a, ABAT - 4-aminobutyrate aminotransferase, ABCA1 - atp-binding cassette, sub-family a (abc1…
GO:0051046	regulation of secretion	0.000168	0.0069	1.31	16786	612	3214	153	[LGALS9 - lectin, galactoside-binding, soluble, 9, TNFRSF9 - tumor necrosis factor receptor superfamily, member 9, MIF - macrophage migration inhibitory factor (glycosylation-inhibiting factor), RAB8B - rab8b, member ras oncogene family, LIF - leukemia inhibitory factor, ABAT - 4-aminobutyrate aminotransferase, CXCL12 - chemokine (c-x-c motif) ligand 12, RFX3 - regulatory factor x, 3 (influences …
GO:0002287	alpha-beta T cell activation involved in immune response	0.000168	0.00689	3.26	16786	16	3214	10	[SEMA4A - sema domain, immunoglobulin domain (ig), transmembrane domain (tm) and short cytoplasmic domain, (semaphorin) 4a, PTGER4 - prostaglandin e receptor 4 (subtype ep4), IL18R1 - interleukin 18 receptor 1, BCL3 - b-cell cll/lymphoma 3, RORA - rar-related orphan receptor a, GATA3 - gata binding protein 3, BATF - basic leucine zipper transcription factor, atf-like, EOMES - eomesodermin, RC3H1 …
GO:0002293	alpha-beta T cell differentiation involved in immune response	0.000168	0.00687	3.26	16786	16	3214	10	[SEMA4A - sema domain, immunoglobulin domain (ig), transmembrane domain (tm) and short cytoplasmic domain, (semaphorin) 4a, PTGER4 - prostaglandin e receptor 4 (subtype ep4), IL18R1 - interleukin 18 receptor 1, BCL3 - b-cell cll/lymphoma 3, RORA - rar-related orphan receptor a, GATA3 - gata binding protein 3, BATF - basic leucine zipper transcription factor, atf-like, EOMES - eomesodermin, RC3H1 …
GO:0019724	B cell mediated immunity	0.000168	0.00685	3.26	16786	16	3214	10	[CD27 - cd27 molecule, IL4R - interleukin 4 receptor, CD74 - cd74 molecule, major histocompatibility complex, class ii invariant chain, BCL3 - b-cell cll/lymphoma 3, IRF7 - interferon regulatory factor 7, SLA2 - src-like-adaptor 2, PRKCD - protein kinase c, delta, HLA-DRB5 - major histocompatibility complex, class ii, dr beta 5, INPP5D - inositol polyphosphate-5-phosphatase, 145kda, BCL10 - b-cel…
GO:0030593	neutrophil chemotaxis	0.000171	0.00697	2.11	16786	57	3214	23	[CCL17 - chemokine (c-c motif) ligand 17, PREX1 - phosphatidylinositol-3,4,5-trisphosphate-dependent rac exchange factor 1, CCL3L3 - chemokine (c-c motif) ligand 3-like 3, VAV3 - vav 3 guanine nucleotide exchange factor, CCL4 - chemokine (c-c motif) ligand 4, ITGA1 - integrin, alpha 1, TREM1 - triggering receptor expressed on myeloid cells 1, IL1B - interleukin 1, beta, GBF1 - golgi brefeldin a r…
GO:0032943	mononuclear cell proliferation	0.000176	0.00713	1.95	16786	75	3214	28	[BAX - bcl2-associated x protein, IL15 - interleukin 15, ITGAL - integrin, alpha l (antigen cd11a (p180), lymphocyte function-associated antigen 1; alpha polypeptide), FLT3 - fms-related tyrosine kinase 3, EBI3 - epstein-barr virus induced 3, RC3H1 - ring finger and ccch-type domains 1, CXCL12 - chemokine (c-x-c motif) ligand 12, TNFRSF4 - tumor necrosis factor receptor superfamily, member 4, TP5…
GO:0043901	negative regulation of multi-organism process	0.000195	0.00788	1.7	16786	129	3214	42	[IFIT1 - interferon-induced protein with tetratricopeptide repeats 1, DHX58 - dexh (asp-glu-x-his) box polypeptide 58, POU2F3 - pou class 2 homeobox 3, IFI16 - interferon, gamma-inducible protein 16, OASL - 2'-5'-oligoadenylate synthetase-like, APOBEC3D - apolipoprotein b mrna editing enzyme, catalytic polypeptide-like 3d, TRIB1 - tribbles homolog 1 (drosophila), ISG20 - interferon stimulated exo…
GO:0050730	regulation of peptidyl-tyrosine phosphorylation	0.000199	0.00804	1.57	16786	190	3214	57	[IL15 - interleukin 15, ABI1 - abl-interactor 1, FLT3 - fms-related tyrosine kinase 3, FBXW7 - f-box and wd repeat domain containing 7, e3 ubiquitin protein ligase, LIF - leukemia inhibitory factor, MIF - macrophage migration inhibitory factor (glycosylation-inhibiting factor), IL12A - interleukin 12a (natural killer cell stimulatory factor 1, cytotoxic lymphocyte maturation factor 1, p35), OSM -…
GO:1901623	regulation of lymphocyte chemotaxis	0.000205	0.00822	3.02	16786	19	3214	11	[TMEM102 - transmembrane protein 102, CXCL14 - chemokine (c-x-c motif) ligand 14, PTK2B - protein tyrosine kinase 2 beta, XCL1 - chemokine (c motif) ligand 1, TNFSF14 - tumor necrosis factor (ligand) superfamily, member 14, CCL4 - chemokine (c-c motif) ligand 4, CXCL10 - chemokine (c-x-c motif) ligand 10, WNT5A - wingless-type mmtv integration site family, member 5a, PADI2 - peptidyl arginine dei…
GO:0048585	negative regulation of response to stimulus	0.000205	0.00822	1.21	16786	1197	3214	277	[LAX1 - lymphocyte transmembrane adaptor 1, RGS19 - regulator of g-protein signaling 19, LGALS9 - lectin, galactoside-binding, soluble, 9, DHX58 - dexh (asp-glu-x-his) box polypeptide 58, TSC1 - tuberous sclerosis 1, PHLDA3 - pleckstrin homology-like domain, family a, member 3, LIF - leukemia inhibitory factor, RASA4 - ras p21 protein activator 4, ABR - active bcr-related, LGALS3 - lectin, galact…
GO:0051247	positive regulation of protein metabolic process	0.000217	0.00867	1.19	16786	1390	3214	317	[LGALS9 - lectin, galactoside-binding, soluble, 9, DNAJB2 - dnaj (hsp40) homolog, subfamily b, member 2, SPTAN1 - spectrin, alpha, non-erythrocytic 1, MAP3K8 - mitogen-activated protein kinase kinase kinase 8, EBI3 - epstein-barr virus induced 3, LIF - leukemia inhibitory factor, TICAM1 - toll-like receptor adaptor molecule 1, CARD11 - caspase recruitment domain family, member 11, RASA4 - ras p21…
GO:2000514	regulation of CD4-positive, alpha-beta T cell activation	0.000218	0.00869	2.53	16786	31	3214	15	[LGALS9 - lectin, galactoside-binding, soluble, 9, IL4R - interleukin 4 receptor, CCL19 - chemokine (c-c motif) ligand 19, SASH3 - sam and sh3 domain containing 3, GATA3 - gata binding protein 3, CD83 - cd83 molecule, IL12RB1 - interleukin 12 receptor, beta 1, RC3H1 - ring finger and ccch-type domains 1, PRKCZ - protein kinase c, zeta, NCKAP1L - nck-associated protein 1-like, TNFSF4 - tumor necro…
GO:0071222	cellular response to lipopolysaccharide	0.000218	0.00867	1.86	16786	87	3214	31	[CCR5 - chemokine (c-c motif) receptor 5 (gene/pseudogene), NOS2 - nitric oxide synthase 2, inducible, ABCA1 - atp-binding cassette, sub-family a (abc1), member 1, CDK19 - cyclin-dependent kinase 19, IL12A - interleukin 12a (natural killer cell stimulatory factor 1, cytotoxic lymphocyte maturation factor 1, p35), B2M - beta-2-microglobulin, DAB2IP - dab2 interacting protein, TNFSF4 - tumor necros…
GO:0050727	regulation of inflammatory response	0.000222	0.00879	1.52	16786	220	3214	64	[CCL3L3 - chemokine (c-c motif) ligand 3-like 3, IL15 - interleukin 15, BIRC3 - baculoviral iap repeat containing 3, NLRX1 - nlr family member x1, CDK19 - cyclin-dependent kinase 19, OSM - oncostatin m, ABR - active bcr-related, CASP4 - caspase 4, apoptosis-related cysteine peptidase, CASP1 - caspase 1, apoptosis-related cysteine peptidase, CR1 - complement component (3b/4b) receptor 1 (knops blo…
GO:0043408	regulation of MAPK cascade	0.000226	0.00891	1.28	16786	708	3214	173	[LGALS9 - lectin, galactoside-binding, soluble, 9, LAX1 - lymphocyte transmembrane adaptor 1, SPTAN1 - spectrin, alpha, non-erythrocytic 1, S1PR2 - sphingosine-1-phosphate receptor 2, RPS6KA6 - ribosomal protein s6 kinase, 90kda, polypeptide 6, GPR55 - g protein-coupled receptor 55, FLT3 - fms-related tyrosine kinase 3, MAP3K8 - mitogen-activated protein kinase kinase kinase 8, FLT1 - fms-related…
GO:0043370	regulation of CD4-positive, alpha-beta T cell differentiation	0.000229	0.009	2.61	16786	28	3214	14	[LGALS9 - lectin, galactoside-binding, soluble, 9, CCL19 - chemokine (c-c motif) ligand 19, IL4R - interleukin 4 receptor, SASH3 - sam and sh3 domain containing 3, GATA3 - gata binding protein 3, CD83 - cd83 molecule, IL12RB1 - interleukin 12 receptor, beta 1, RC3H1 - ring finger and ccch-type domains 1, PRKCZ - protein kinase c, zeta, NCKAP1L - nck-associated protein 1-like, TNFSF4 - tumor necro…
GO:0001912	positive regulation of leukocyte mediated cytotoxicity	0.000229	0.00897	2.61	16786	28	3214	14	[CADM1 - cell adhesion molecule 1, CRTAM - cytotoxic and regulatory t cell molecule, NOS2 - nitric oxide synthase 2, inducible, HLA-E - major histocompatibility complex, class i, e, IL12RB1 - interleukin 12 receptor, beta 1, IL12A - interleukin 12a (natural killer cell stimulatory factor 1, cytotoxic lymphocyte maturation factor 1, p35), B2M - beta-2-microglobulin, LAG3 - lymphocyte-activation ge…
GO:1902622	regulation of neutrophil migration	0.000232	0.00907	2.72	16786	25	3214	13	[CCL19 - chemokine (c-c motif) ligand 19, CCR7 - chemokine (c-c motif) receptor 7, PAWR - prkc, apoptosis, wt1, regulator, DAPK2 - death-associated protein kinase 2, CAMK1D - calcium/calmodulin-dependent protein kinase id, IL1B - interleukin 1, beta, NCKAP1L - nck-associated protein 1-like, CD74 - cd74 molecule, major histocompatibility complex, class ii invariant chain, THBS4 - thrombospondin 4,…
GO:2000108	positive regulation of leukocyte apoptotic process	0.000232	0.00905	2.72	16786	25	3214	13	[LGALS9 - lectin, galactoside-binding, soluble, 9, BAX - bcl2-associated x protein, NFKBID - nuclear factor of kappa light polypeptide gene enhancer in b-cells inhibitor, delta, HCAR2 - hydroxycarboxylic acid receptor 2, WNT5A - wingless-type mmtv integration site family, member 5a, TP53 - tumor protein p53, IL10 - interleukin 10, LYN - v-yes-1 yamaguchi sarcoma viral related oncogene homolog, ME…
GO:0070374	positive regulation of ERK1 and ERK2 cascade	0.000235	0.00913	1.65	16786	146	3214	46	[PRKCDBP - protein kinase c, delta binding protein, ST5 - suppression of tumorigenicity 5, LGALS9 - lectin, galactoside-binding, soluble, 9, ALOX15 - arachidonate 15-lipoxygenase, CCR7 - chemokine (c-c motif) receptor 7, CCL3L3 - chemokine (c-c motif) ligand 3-like 3, RAP1A - rap1a, member of ras oncogene family, GPR55 - g protein-coupled receptor 55, PTEN - phosphatase and tensin homolog, FBXW7 …
GO:0071219	cellular response to molecule of bacterial origin	0.000241	0.00934	1.81	16786	95	3214	33	[CCR5 - chemokine (c-c motif) receptor 5 (gene/pseudogene), NOS2 - nitric oxide synthase 2, inducible, ABCA1 - atp-binding cassette, sub-family a (abc1), member 1, CDK19 - cyclin-dependent kinase 19, IL12A - interleukin 12a (natural killer cell stimulatory factor 1, cytotoxic lymphocyte maturation factor 1, p35), B2M - beta-2-microglobulin, DAB2IP - dab2 interacting protein, TNFSF4 - tumor necros…
GO:0051902	negative regulation of mitochondrial depolarization	0.000257	0.00993	5.22	16786	5	3214	5	[NGFR - nerve growth factor receptor, HSH2D - hematopoietic sh2 domain containing, BCL2 - b-cell cll/lymphoma 2, SRC - v-src avian sarcoma (schmidt-ruppin a-2) viral oncogene homolog, IFI6 - interferon, alpha-inducible protein 6]
GO:0002480	antigen processing and presentation of exogenous peptide antigen via MHC class I, TAP-independent	0.000257	0.0099	5.22	16786	5	3214	5	[LNPEP - leucyl/cystinyl aminopeptidase, HLA-F - major histocompatibility complex, class i, f, HLA-E - major histocompatibility complex, class i, e, CTSS - cathepsin s, B2M - beta-2-microglobulin]
GO:1904180	negative regulation of membrane depolarization	0.000257	0.00987	5.22	16786	5	3214	5	[HSH2D - hematopoietic sh2 domain containing, NGFR - nerve growth factor receptor, BCL2 - b-cell cll/lymphoma 2, SRC - v-src avian sarcoma (schmidt-ruppin a-2) viral oncogene homolog, IFI6 - interferon, alpha-inducible protein 6]
GO:0031346	positive regulation of cell projection organization	0.000263	0.0101	1.48	16786	251	3214	71	[TIAM1 - t-cell lymphoma invasion and metastasis 1, TMEM30A - transmembrane protein 30a, ARAP1 - arfgap with rhogap domain, ankyrin repeat and ph domain 1, EPS8L2 - eps8-like 2, CAMK1D - calcium/calmodulin-dependent protein kinase id, LRRC16A - leucine rich repeat containing 16a, LIF - leukemia inhibitory factor, RAB8B - rab8b, member ras oncogene family, ENC1 - ectodermal-neural cortex 1 (with b…
GO:0002294	CD4-positive, alpha-beta T cell differentiation involved in immune response	0.000268	0.0103	3.36	16786	14	3214	9	[SEMA4A - sema domain, immunoglobulin domain (ig), transmembrane domain (tm) and short cytoplasmic domain, (semaphorin) 4a, PTGER4 - prostaglandin e receptor 4 (subtype ep4), IL18R1 - interleukin 18 receptor 1, BCL3 - b-cell cll/lymphoma 3, RORA - rar-related orphan receptor a, GATA3 - gata binding protein 3, BATF - basic leucine zipper transcription factor, atf-like, RC3H1 - ring finger and ccch…
GO:0042093	T-helper cell differentiation	0.000268	0.0102	3.36	16786	14	3214	9	[SEMA4A - sema domain, immunoglobulin domain (ig), transmembrane domain (tm) and short cytoplasmic domain, (semaphorin) 4a, PTGER4 - prostaglandin e receptor 4 (subtype ep4), IL18R1 - interleukin 18 receptor 1, BCL3 - b-cell cll/lymphoma 3, RORA - rar-related orphan receptor a, GATA3 - gata binding protein 3, BATF - basic leucine zipper transcription factor, atf-like, RC3H1 - ring finger and ccch…
GO:0007229	integrin-mediated signaling pathway	0.000272	0.0104	1.93	16786	73	3214	27	[ITGA4 - integrin, alpha 4 (antigen cd49d, alpha 4 subunit of vla-4 receptor), DST - dystonin, ITGA7 - integrin, alpha 7, VAV3 - vav 3 guanine nucleotide exchange factor, TEC - tec protein tyrosine kinase, ITGAL - integrin, alpha l (antigen cd11a (p180), lymphocyte function-associated antigen 1; alpha polypeptide), ITGA1 - integrin, alpha 1, MYH9 - myosin, heavy chain 9, non-muscle, NEDD9 - neura…
GO:0002824	positive regulation of adaptive immune response based on somatic recombination of immune receptors built from immunoglobulin superfamily domains	0.000273	0.0104	2.09	16786	55	3214	22	[CCL19 - chemokine (c-c motif) ligand 19, SASH3 - sam and sh3 domain containing 3, HLA-E - major histocompatibility complex, class i, e, ZBTB1 - zinc finger and btb domain containing 1, IL12RB1 - interleukin 12 receptor, beta 1, PRKCZ - protein kinase c, zeta, IL1B - interleukin 1, beta, STAT6 - signal transducer and activator of transcription 6, interleukin-4 induced, IL12A - interleukin 12a (na…
GO:0009179	purine ribonucleoside diphosphate metabolic process	0.000273	0.0103	2.09	16786	55	3214	22	[OGDHL - oxoglutarate dehydrogenase-like, ENTPD2 - ectonucleoside triphosphate diphosphohydrolase 2, ENTPD1 - ectonucleoside triphosphate diphosphohydrolase 1, PGM1 - phosphoglucomutase 1, PGAM1 - phosphoglycerate mutase 1 (brain), ALDOC - aldolase c, fructose-bisphosphate, CARD11 - caspase recruitment domain family, member 11, PFKFB3 - 6-phosphofructo-2-kinase/fructose-2,6-biphosphatase 3, PFKL …
GO:0009135	purine nucleoside diphosphate metabolic process	0.000273	0.0103	2.09	16786	55	3214	22	[OGDHL - oxoglutarate dehydrogenase-like, ENTPD2 - ectonucleoside triphosphate diphosphohydrolase 2, ENTPD1 - ectonucleoside triphosphate diphosphohydrolase 1, PGM1 - phosphoglucomutase 1, PGAM1 - phosphoglycerate mutase 1 (brain), ALDOC - aldolase c, fructose-bisphosphate, CARD11 - caspase recruitment domain family, member 11, PFKFB3 - 6-phosphofructo-2-kinase/fructose-2,6-biphosphatase 3, PFKL …
GO:0002260	lymphocyte homeostasis	0.000278	0.0104	2.34	16786	38	3214	17	[BAX - bcl2-associated x protein, PPP2R3C - protein phosphatase 2, regulatory subunit b'', gamma, TNFRSF17 - tumor necrosis factor receptor superfamily, member 17, RC3H1 - ring finger and ccch-type domains 1, IKBKB - inhibitor of kappa light polypeptide gene enhancer in b-cells, kinase beta, NCKAP1L - nck-associated protein 1-like, PIK3CD - phosphatidylinositol-4,5-bisphosphate 3-kinase, catalyti…
GO:0050731	positive regulation of peptidyl-tyrosine phosphorylation	0.000283	0.0106	1.65	16786	139	3214	44	[ABI1 - abl-interactor 1, IL15 - interleukin 15, TEC - tec protein tyrosine kinase, FLT3 - fms-related tyrosine kinase 3, FBXW7 - f-box and wd repeat domain containing 7, e3 ubiquitin protein ligase, MIF - macrophage migration inhibitory factor (glycosylation-inhibiting factor), LIF - leukemia inhibitory factor, ARRB2 - arrestin, beta 2, IL12A - interleukin 12a (natural killer cell stimulatory fa…
GO:0010563	negative regulation of phosphorus metabolic process	0.000284	0.0106	1.34	16786	477	3214	122	[LAX1 - lymphocyte transmembrane adaptor 1, SLC27A1 - solute carrier family 27 (fatty acid transporter), member 1, GALR2 - galanin receptor 2, PIK3IP1 - phosphoinositide-3-kinase interacting protein 1, RPS6KA6 - ribosomal protein s6 kinase, 90kda, polypeptide 6, SNX25 - sorting nexin 25, PARD6A - par-6 partitioning defective 6 homolog alpha (c. elegans), MICAL1 - microtubule associated monooxygen…
GO:0045936	negative regulation of phosphate metabolic process	0.000284	0.0106	1.34	16786	477	3214	122	[LAX1 - lymphocyte transmembrane adaptor 1, SLC27A1 - solute carrier family 27 (fatty acid transporter), member 1, GALR2 - galanin receptor 2, PIK3IP1 - phosphoinositide-3-kinase interacting protein 1, RPS6KA6 - ribosomal protein s6 kinase, 90kda, polypeptide 6, SNX25 - sorting nexin 25, PARD6A - par-6 partitioning defective 6 homolog alpha (c. elegans), MICAL1 - microtubule associated monooxygen…
GO:0002698	negative regulation of immune effector process	0.000294	0.0109	1.9	16786	77	3214	28	[LGALS9 - lectin, galactoside-binding, soluble, 9, IFIT1 - interferon-induced protein with tetratricopeptide repeats 1, DHX58 - dexh (asp-glu-x-his) box polypeptide 58, PGLYRP3 - peptidoglycan recognition protein 3, HLA-E - major histocompatibility complex, class i, e, CUEDC2 - cue domain containing 2, PGLYRP4 - peptidoglycan recognition protein 4, NLRX1 - nlr family member x1, RC3H1 - ring finge…
GO:0051960	regulation of nervous system development	0.000296	0.011	1.28	16786	656	3214	161	[ITM2C - integral membrane protein 2c, EMX1 - empty spiracles homeobox 1, SSH1 - slingshot protein phosphatase 1, CASZ1 - castor zinc finger 1, PRRX1 - paired related homeobox 1, CDH2 - cadherin 2, type 1, n-cadherin (neuronal), ENC1 - ectodermal-neural cortex 1 (with btb domain), LIF - leukemia inhibitory factor, CXCL12 - chemokine (c-x-c motif) ligand 12, PLXNC1 - plexin c1, SYT17 - synaptotagm…
GO:2000177	regulation of neural precursor cell proliferation	0.000296	0.0109	1.98	16786	66	3214	25	[EMX1 - empty spiracles homeobox 1, LIMS2 - lim and senescent cell antigen-like domains 2, SLC6A4 - solute carrier family 6 (neurotransmitter transporter), member 4, CDH2 - cadherin 2, type 1, n-cadherin (neuronal), KDM2B - lysine (k)-specific demethylase 2b, TP53 - tumor protein p53, BTG2 - btg family, member 2, RHOA - ras homolog family member a, LRRK2 - leucine-rich repeat kinase 2, LYN - v-ye…
GO:0033993	response to lipid	0.000298	0.011	1.28	16786	670	3214	164	[LGALS9 - lectin, galactoside-binding, soluble, 9, TNFRSF9 - tumor necrosis factor receptor superfamily, member 9, IL15 - interleukin 15, PAWR - prkc, apoptosis, wt1, regulator, IL12RB2 - interleukin 12 receptor, beta 2, AANAT - aralkylamine n-acetyltransferase, CXCL9 - chemokine (c-x-c motif) ligand 9, ABCA1 - atp-binding cassette, sub-family a (abc1), member 1, IL12A - interleukin 12a (natural …
GO:0001776	leukocyte homeostasis	0.00031	0.0114	2.21	16786	45	3214	19	[BAX - bcl2-associated x protein, PPP2R3C - protein phosphatase 2, regulatory subunit b'', gamma, FLT3 - fms-related tyrosine kinase 3, TNFRSF17 - tumor necrosis factor receptor superfamily, member 17, RC3H1 - ring finger and ccch-type domains 1, IKBKB - inhibitor of kappa light polypeptide gene enhancer in b-cells, kinase beta, NCKAP1L - nck-associated protein 1-like, PIK3CD - phosphatidylinosit…
GO:0042130	negative regulation of T cell proliferation	0.00031	0.0114	2.21	16786	45	3214	19	[LGALS9 - lectin, galactoside-binding, soluble, 9, ZC3H12D - zinc finger ccch-type containing 12d, CBLB - cbl proto-oncogene b, e3 ubiquitin protein ligase, PAWR - prkc, apoptosis, wt1, regulator, TNFRSF14 - tumor necrosis factor receptor superfamily, member 14, PELI1 - pellino e3 ubiquitin protein ligase 1, RC3H1 - ring finger and ccch-type domains 1, CD274 - cd274 molecule, LRRC32 - leucine ric…
GO:1990266	neutrophil migration	0.000313	0.0115	2.04	16786	59	3214	23	[CCL17 - chemokine (c-c motif) ligand 17, PREX1 - phosphatidylinositol-3,4,5-trisphosphate-dependent rac exchange factor 1, CCL3L3 - chemokine (c-c motif) ligand 3-like 3, VAV3 - vav 3 guanine nucleotide exchange factor, CCL4 - chemokine (c-c motif) ligand 4, ITGA1 - integrin, alpha 1, IL1B - interleukin 1, beta, TREM1 - triggering receptor expressed on myeloid cells 1, GBF1 - golgi brefeldin a r…
GO:0042990	regulation of transcription factor import into nucleus	0.000314	0.0114	1.87	16786	81	3214	29	[LGALS9 - lectin, galactoside-binding, soluble, 9, PKD2 - polycystic kidney disease 2 (autosomal dominant), IL18R1 - interleukin 18 receptor 1, TBC1D10C - tbc1 domain family, member 10c, CDH1 - cadherin 1, type 1, e-cadherin (epithelial), PPM1A - protein phosphatase, mg2+/mn2+ dependent, 1a, DYRK2 - dual-specificity tyrosine-(y)-phosphorylation regulated kinase 2, PIK3R1 - phosphoinositide-3-kina…
GO:0042035	regulation of cytokine biosynthetic process	0.000314	0.0114	1.87	16786	81	3214	29	[EBI3 - epstein-barr virus induced 3, TICAM1 - toll-like receptor adaptor molecule 1, CCR2 - chemokine (c-c motif) receptor 2, CARD11 - caspase recruitment domain family, member 11, REL - v-rel avian reticuloendotheliosis viral oncogene homolog, TLR1 - toll-like receptor 1, TLR9 - toll-like receptor 9, TLR7 - toll-like receptor 7, UBE2J1 - ubiquitin-conjugating enzyme e2, j1, GATA3 - gata binding…
GO:0038094	Fc-gamma receptor signaling pathway	0.000325	0.0118	1.94	16786	70	3214	26	[VAV3 - vav 3 guanine nucleotide exchange factor, ABI1 - abl-interactor 1, NCKIPSD - nck interacting protein with sh3 domain, PIK3R1 - phosphoinositide-3-kinase, regulatory subunit 1 (alpha), ELMO1 - engulfment and cell motility 1, GRB2 - growth factor receptor-bound protein 2, LYN - v-yes-1 yamaguchi sarcoma viral related oncogene homolog, ITPR2 - inositol 1,4,5-trisphosphate receptor, type 2, I…
GO:0002700	regulation of production of molecular mediator of immune response	0.000331	0.012	1.84	16786	85	3214	30	[FFAR2 - free fatty acid receptor 2, SASH3 - sam and sh3 domain containing 3, HLA-E - major histocompatibility complex, class i, e, CUEDC2 - cue domain containing 2, MIF - macrophage migration inhibitory factor (glycosylation-inhibiting factor), B2M - beta-2-microglobulin, STAT6 - signal transducer and activator of transcription 6, interleukin-4 induced, TNFRSF4 - tumor necrosis factor receptor s…
GO:0002691	regulation of cellular extravasation	0.000338	0.0122	3.07	16786	17	3214	10	[CCL28 - chemokine (c-c motif) ligand 28, PTGER4 - prostaglandin e receptor 4 (subtype ep4), ITGA4 - integrin, alpha 4 (antigen cd49d, alpha 4 subunit of vla-4 receptor), ABR - active bcr-related, ADAM8 - adam metallopeptidase domain 8, PAWR - prkc, apoptosis, wt1, regulator, CCL25 - chemokine (c-c motif) ligand 25, CXCL12 - chemokine (c-x-c motif) ligand 12, RIPK3 - receptor-interacting serine-t…
GO:0032653	regulation of interleukin-10 production	0.000339	0.0122	2.45	16786	32	3214	15	[LGALS9 - lectin, galactoside-binding, soluble, 9, TNFRSF9 - tumor necrosis factor receptor superfamily, member 9, SASH3 - sam and sh3 domain containing 3, CD83 - cd83 molecule, PRKCZ - protein kinase c, zeta, CD274 - cd274 molecule, DLL1 - delta-like 1 (drosophila), TNFSF4 - tumor necrosis factor (ligand) superfamily, member 4, BCL3 - b-cell cll/lymphoma 3, TLR9 - toll-like receptor 9, XCL1 - ch…
GO:0071346	cellular response to interferon-gamma	0.000356	0.0128	2.24	16786	42	3214	18	[LGALS9 - lectin, galactoside-binding, soluble, 9, CCL17 - chemokine (c-c motif) ligand 17, CCL19 - chemokine (c-c motif) ligand 19, CCL3L3 - chemokine (c-c motif) ligand 3-like 3, NOS2 - nitric oxide synthase 2, inducible, IL12RB1 - interleukin 12 receptor, beta 1, CCL4 - chemokine (c-c motif) ligand 4, WNT5A - wingless-type mmtv integration site family, member 5a, CCL3 - chemokine (c-c motif) l…
GO:0002720	positive regulation of cytokine production involved in immune response	0.000364	0.0131	2.52	16786	29	3214	14	[FFAR2 - free fatty acid receptor 2, SASH3 - sam and sh3 domain containing 3, TNFRSF14 - tumor necrosis factor receptor superfamily, member 14, SEMA7A - semaphorin 7a, gpi membrane anchor (john milton hagen blood group), MIF - macrophage migration inhibitory factor (glycosylation-inhibiting factor), PRKCZ - protein kinase c, zeta, WNT5A - wingless-type mmtv integration site family, member 5a, B2M…
GO:0045124	regulation of bone resorption	0.000364	0.013	2.52	16786	29	3214	14	[CSF1R - colony stimulating factor 1 receptor, CD38 - cd38 molecule, TMEM64 - transmembrane protein 64, INPP5D - inositol polyphosphate-5-phosphatase, 145kda, CSK - c-src tyrosine kinase, CA2 - carbonic anhydrase ii, UBASH3B - ubiquitin associated and sh3 domain containing b, SIGLEC15 - sialic acid binding ig-like lectin 15, S1PR1 - sphingosine-1-phosphate receptor 1, ADAM8 - adam metallopeptidas…
GO:0032715	negative regulation of interleukin-6 production	0.000364	0.013	2.52	16786	29	3214	14	[ZC3H12A - zinc finger ccch-type containing 12a, PTPN22 - protein tyrosine phosphatase, non-receptor type 22 (lymphoid), NLRX1 - nlr family member x1, KLF2 - kruppel-like factor 2 (lung), INPP5D - inositol polyphosphate-5-phosphatase, 145kda, NLRC3 - nlr family, card domain containing 3, CSK - c-src tyrosine kinase, NCKAP1L - nck-associated protein 1-like, IL10 - interleukin 10, TLR9 - toll-like …
GO:0043549	regulation of kinase activity	0.000372	0.0132	1.25	16786	799	3214	191	[LAX1 - lymphocyte transmembrane adaptor 1, SLC27A1 - solute carrier family 27 (fatty acid transporter), member 1, PIK3IP1 - phosphoinositide-3-kinase interacting protein 1, SPTAN1 - spectrin, alpha, non-erythrocytic 1, S1PR2 - sphingosine-1-phosphate receptor 2, TSC1 - tuberous sclerosis 1, FLT3 - fms-related tyrosine kinase 3, MAP3K8 - mitogen-activated protein kinase kinase kinase 8, FLT1 - fm…
GO:0097191	extrinsic apoptotic signaling pathway	0.000373	0.0132	1.78	16786	97	3214	33	[BAX - bcl2-associated x protein, TNFRSF9 - tumor necrosis factor receptor superfamily, member 9, TRADD - tnfrsf1a-associated via death domain, TICAM1 - toll-like receptor adaptor molecule 1, IL12A - interleukin 12a (natural killer cell stimulatory factor 1, cytotoxic lymphocyte maturation factor 1, p35), PIK3R1 - phosphoinositide-3-kinase, regulatory subunit 1 (alpha), DAB2IP - dab2 interacting …
GO:0002718	regulation of cytokine production involved in immune response	0.000374	0.0132	2.13	16786	49	3214	20	[FFAR2 - free fatty acid receptor 2, SASH3 - sam and sh3 domain containing 3, TGFB3 - transforming growth factor, beta 3, TNFRSF14 - tumor necrosis factor receptor superfamily, member 14, CUEDC2 - cue domain containing 2, SEMA7A - semaphorin 7a, gpi membrane anchor (john milton hagen blood group), PRKCZ - protein kinase c, zeta, MIF - macrophage migration inhibitory factor (glycosylation-inhibiti…
GO:0002292	T cell differentiation involved in immune response	0.000376	0.0133	2.87	16786	20	3214	11	[SEMA4A - sema domain, immunoglobulin domain (ig), transmembrane domain (tm) and short cytoplasmic domain, (semaphorin) 4a, PTGER4 - prostaglandin e receptor 4 (subtype ep4), IL18R1 - interleukin 18 receptor 1, BCL3 - b-cell cll/lymphoma 3, RORA - rar-related orphan receptor a, TSC1 - tuberous sclerosis 1, GATA3 - gata binding protein 3, BATF - basic leucine zipper transcription factor, atf-like,…
GO:0090023	positive regulation of neutrophil chemotaxis	0.000376	0.0132	2.87	16786	20	3214	11	[NCKAP1L - nck-associated protein 1-like, CCL19 - chemokine (c-c motif) ligand 19, CD74 - cd74 molecule, major histocompatibility complex, class ii invariant chain, THBS4 - thrombospondin 4, CCR7 - chemokine (c-c motif) receptor 7, EDN1 - endothelin 1, XCL1 - chemokine (c motif) ligand 1, DAPK2 - death-associated protein kinase 2, CAMK1D - calcium/calmodulin-dependent protein kinase id, IL1B - in…
GO:0050896	response to stimulus	0.000379	0.0133	1.09	16786	4507	3214	940	[DDX60 - dead (asp-glu-ala-asp) box polypeptide 60, AANAT - aralkylamine n-acetyltransferase, ABAT - 4-aminobutyrate aminotransferase, SEC61B - sec61 beta subunit, ABCA1 - atp-binding cassette, sub-family a (abc1), member 1, GEM - gtp binding protein overexpressed in skeletal muscle, GCNT1 - glucosaminyl (n-acetyl) transferase 1, core 2, PMAIP1 - phorbol-12-myristate-13-acetate-induced protein 1,…
GO:0030029	actin filament-based process	0.000382	0.0134	1.43	16786	293	3214	80	[FHOD3 - formin homology 2 domain containing 3, S1PR2 - sphingosine-1-phosphate receptor 2, CAPN3 - calpain 3, (p94), SSH1 - slingshot protein phosphatase 1, PFN2 - profilin 2, ARHGAP26 - rho gtpase activating protein 26, CAMK2D - calcium/calmodulin-dependent protein kinase ii delta, RHOQ - ras homolog family member q, SUN2 - sad1 and unc84 domain containing 2, ELMO1 - engulfment and cell motilit…
GO:0070232	regulation of T cell apoptotic process	0.000383	0.0134	2.61	16786	26	3214	13	[LGALS9 - lectin, galactoside-binding, soluble, 9, NFKBID - nuclear factor of kappa light polypeptide gene enhancer in b-cells inhibitor, delta, WNT5A - wingless-type mmtv integration site family, member 5a, TP53 - tumor protein p53, CD27 - cd27 molecule, ADAM8 - adam metallopeptidase domain 8, TSC22D3 - tsc22 domain family, member 3, PDCD1 - programmed cell death 1, LGALS14 - lectin, galactoside…
GO:0090200	positive regulation of release of cytochrome c from mitochondria	0.000383	0.0133	2.61	16786	26	3214	13	[BAX - bcl2-associated x protein, BNIP3 - bcl2/adenovirus e1b 19kda interacting protein 3, MFF - mitochondrial fission factor, MMP9 - matrix metallopeptidase 9 (gelatinase b, 92kda gelatinase, 92kda type iv collagenase), BIK - bcl2-interacting killer (apoptosis-inducing), TP53 - tumor protein p53, PMAIP1 - phorbol-12-myristate-13-acetate-induced protein 1, BMF - bcl2 modifying factor, DNM1L - dyn…
GO:2000516	positive regulation of CD4-positive, alpha-beta T cell activation	0.000389	0.0135	2.72	16786	23	3214	12	[LGALS9 - lectin, galactoside-binding, soluble, 9, NCKAP1L - nck-associated protein 1-like, IL4R - interleukin 4 receptor, CCL19 - chemokine (c-c motif) ligand 19, TNFSF4 - tumor necrosis factor (ligand) superfamily, member 4, SASH3 - sam and sh3 domain containing 3, XCL1 - chemokine (c motif) ligand 1, CD83 - cd83 molecule, IL12RB1 - interleukin 12 receptor, beta 1, CD86 - cd86 molecule, PRKCZ -…
GO:0006735	NADH regeneration	0.000389	0.0135	2.72	16786	23	3214	12	[PFKFB3 - 6-phosphofructo-2-kinase/fructose-2,6-biphosphatase 3, PFKL - phosphofructokinase, liver, PFKFB4 - 6-phosphofructo-2-kinase/fructose-2,6-biphosphatase 4, ENO3 - enolase 3 (beta, muscle), PFKM - phosphofructokinase, muscle, GAPDH - glyceraldehyde-3-phosphate dehydrogenase, PFKP - phosphofructokinase, platelet, GPI - glucose-6-phosphate isomerase, PGAM1 - phosphoglycerate mutase 1 (brain)…
GO:0061718	glucose catabolic process to pyruvate	0.000389	0.0134	2.72	16786	23	3214	12	[PFKFB3 - 6-phosphofructo-2-kinase/fructose-2,6-biphosphatase 3, PFKL - phosphofructokinase, liver, PFKFB4 - 6-phosphofructo-2-kinase/fructose-2,6-biphosphatase 4, ENO3 - enolase 3 (beta, muscle), PFKM - phosphofructokinase, muscle, GAPDH - glyceraldehyde-3-phosphate dehydrogenase, PFKP - phosphofructokinase, platelet, GPI - glucose-6-phosphate isomerase, PGAM1 - phosphoglycerate mutase 1 (brain)…
GO:0061621	canonical glycolysis	0.000389	0.0134	2.72	16786	23	3214	12	[PFKFB3 - 6-phosphofructo-2-kinase/fructose-2,6-biphosphatase 3, PFKL - phosphofructokinase, liver, ENO3 - enolase 3 (beta, muscle), PFKFB4 - 6-phosphofructo-2-kinase/fructose-2,6-biphosphatase 4, GAPDH - glyceraldehyde-3-phosphate dehydrogenase, PFKM - phosphofructokinase, muscle, PFKP - phosphofructokinase, platelet, GPI - glucose-6-phosphate isomerase, PGAM1 - phosphoglycerate mutase 1 (brain)…
GO:0061620	glycolytic process through glucose-6-phosphate	0.000389	0.0134	2.72	16786	23	3214	12	[PFKFB3 - 6-phosphofructo-2-kinase/fructose-2,6-biphosphatase 3, PFKL - phosphofructokinase, liver, PFKFB4 - 6-phosphofructo-2-kinase/fructose-2,6-biphosphatase 4, ENO3 - enolase 3 (beta, muscle), PFKM - phosphofructokinase, muscle, GAPDH - glyceraldehyde-3-phosphate dehydrogenase, PFKP - phosphofructokinase, platelet, GPI - glucose-6-phosphate isomerase, PGAM1 - phosphoglycerate mutase 1 (brain)…
GO:0061615	glycolytic process through fructose-6-phosphate	0.000389	0.0133	2.72	16786	23	3214	12	[PFKFB3 - 6-phosphofructo-2-kinase/fructose-2,6-biphosphatase 3, PFKL - phosphofructokinase, liver, ENO3 - enolase 3 (beta, muscle), PFKFB4 - 6-phosphofructo-2-kinase/fructose-2,6-biphosphatase 4, GAPDH - glyceraldehyde-3-phosphate dehydrogenase, PFKM - phosphofructokinase, muscle, PFKP - phosphofructokinase, platelet, GPI - glucose-6-phosphate isomerase, PGAM1 - phosphoglycerate mutase 1 (brain)…
GO:0022604	regulation of cell morphogenesis	0.000391	0.0134	1.33	16786	467	3214	119	[ARAP1 - arfgap with rhogap domain, ankyrin repeat and ph domain 1, SEPT7 - septin 7, SSH1 - slingshot protein phosphatase 1, ARHGAP15 - rho gtpase activating protein 15, BRWD3 - bromodomain and wd repeat domain containing 3, LRRC16A - leucine rich repeat containing 16a, CDH2 - cadherin 2, type 1, n-cadherin (neuronal), LIF - leukemia inhibitory factor, CXCL12 - chemokine (c-x-c motif) ligand 12,…
GO:0002064	epithelial cell development	0.000397	0.0135	1.72	16786	109	3214	36	[BCL11B - b-cell cll/lymphoma 11b (zinc finger protein), PPP1R16B - protein phosphatase 1, regulatory subunit 16b, RAP1A - rap1a, member of ras oncogene family, ARID4B - at rich interactive domain 4b (rbp1-like), FGFR1 - fibroblast growth factor receptor 1, GPX1 - glutathione peroxidase 1, PODXL - podocalyxin-like, DLL1 - delta-like 1 (drosophila), WNT7B - wingless-type mmtv integration site fami…
GO:0046631	alpha-beta T cell activation	0.000405	0.0138	2.28	16786	39	3214	17	[IL18R1 - interleukin 18 receptor 1, IL15 - interleukin 15, RORA - rar-related orphan receptor a, BCL11B - b-cell cll/lymphoma 11b (zinc finger protein), GATA3 - gata binding protein 3, BATF - basic leucine zipper transcription factor, atf-like, HLA-E - major histocompatibility complex, class i, e, RC3H1 - ring finger and ccch-type domains 1, DOCK2 - dedicator of cytokinesis 2, SEMA4A - sema doma…
GO:0009306	protein secretion	0.000405	0.0138	1.7	16786	117	3214	38	[LAX1 - lymphocyte transmembrane adaptor 1, ARFGAP3 - adp-ribosylation factor gtpase activating protein 3, CCR7 - chemokine (c-c motif) receptor 7, LMF1 - lipase maturation factor 1, FFAR1 - free fatty acid receptor 1, RBPJ - recombination signal binding protein for immunoglobulin kappa j region, TVP23B - trans-golgi network vesicle protein 23 homolog b (s. cerevisiae), PTPRN2 - protein tyrosine …
GO:0070304	positive regulation of stress-activated protein kinase signaling cascade	0.000408	0.0138	1.67	16786	125	3214	40	[CCR7 - chemokine (c-c motif) receptor 7, MINK1 - misshapen-like kinase 1, HIPK2 - homeodomain interacting protein kinase 2, MAP4K1 - mitogen-activated protein kinase kinase kinase kinase 1, GADD45B - growth arrest and dna-damage-inducible, beta, BIRC7 - baculoviral iap repeat containing 7, DBNL - drebrin-like, MDFIC - myod family inhibitor domain containing, DAB2IP - dab2 interacting protein, UN…
GO:0045765	regulation of angiogenesis	0.00041	0.0138	1.56	16786	174	3214	52	[TIE1 - tyrosine kinase with immunoglobulin-like and egf-like domains 1, VASH2 - vasohibin 2, FLT1 - fms-related tyrosine kinase 1, LIF - leukemia inhibitory factor, PTPRM - protein tyrosine phosphatase, receptor type, m, SEMA4A - sema domain, immunoglobulin domain (ig), transmembrane domain (tm) and short cytoplasmic domain, (semaphorin) 4a, PTK2B - protein tyrosine kinase 2 beta, PML - promyelo…
GO:0006978	DNA damage response, signal transduction by p53 class mediator resulting in transcription of p21 class mediator	0.000423	0.0142	3.48	16786	12	3214	8	[TP53 - tumor protein p53, HIPK2 - homeodomain interacting protein kinase 2, RPS6KA6 - ribosomal protein s6 kinase, 90kda, polypeptide 6, ING4 - inhibitor of growth family, member 4, TP73 - tumor protein p73, TP63 - tumor protein p63, SP100 - sp100 nuclear antigen, RBM38 - rna binding motif protein 38]
GO:0046641	positive regulation of alpha-beta T cell proliferation	0.000423	0.0142	3.48	16786	12	3214	8	[LGALS9 - lectin, galactoside-binding, soluble, 9, TNFSF4 - tumor necrosis factor (ligand) superfamily, member 4, XCL1 - chemokine (c motif) ligand 1, HLA-E - major histocompatibility complex, class i, e, EBI3 - epstein-barr virus induced 3, CD28 - cd28 molecule, CCR2 - chemokine (c-c motif) receptor 2, CD80 - cd80 molecule]
GO:1902532	negative regulation of intracellular signal transduction	0.000425	0.0143	1.37	16786	369	3214	97	[LAX1 - lymphocyte transmembrane adaptor 1, PIK3IP1 - phosphoinositide-3-kinase interacting protein 1, DHX58 - dexh (asp-glu-x-his) box polypeptide 58, TSC1 - tuberous sclerosis 1, RPS6KA6 - ribosomal protein s6 kinase, 90kda, polypeptide 6, PHLDA3 - pleckstrin homology-like domain, family a, member 3, WWC3 - wwc family member 3, NLRX1 - nlr family member x1, MIF - macrophage migration inhibitory…
GO:1901342	regulation of vasculature development	0.000429	0.0143	1.53	16786	191	3214	56	[VASH2 - vasohibin 2, TIE1 - tyrosine kinase with immunoglobulin-like and egf-like domains 1, FLT1 - fms-related tyrosine kinase 1, LIF - leukemia inhibitory factor, PTPRM - protein tyrosine phosphatase, receptor type, m, SEMA4A - sema domain, immunoglobulin domain (ig), transmembrane domain (tm) and short cytoplasmic domain, (semaphorin) 4a, PTK2B - protein tyrosine kinase 2 beta, PML - promyelo…
GO:0071900	regulation of protein serine/threonine kinase activity	0.000432	0.0144	1.36	16786	387	3214	101	[LAX1 - lymphocyte transmembrane adaptor 1, SLC27A1 - solute carrier family 27 (fatty acid transporter), member 1, S1PR2 - sphingosine-1-phosphate receptor 2, FLT3 - fms-related tyrosine kinase 3, FLT1 - fms-related tyrosine kinase 1, MIF - macrophage migration inhibitory factor (glycosylation-inhibiting factor), MAP2K4 - mitogen-activated protein kinase kinase 4, MAP3K9 - mitogen-activated prote…
GO:1903532	positive regulation of secretion by cell	0.000433	0.0144	1.43	16786	281	3214	77	[CARD8 - caspase recruitment domain family, member 8, LGALS9 - lectin, galactoside-binding, soluble, 9, HLA-E - major histocompatibility complex, class i, e, NNAT - neuronatin, NMB - neuromedin b, CAMP - cathelicidin antimicrobial peptide, LIF - leukemia inhibitory factor, ABAT - 4-aminobutyrate aminotransferase, RAB8B - rab8b, member ras oncogene family, MIF - macrophage migration inhibitory fac…
GO:0031532	actin cytoskeleton reorganization	0.000435	0.0144	2.16	16786	46	3214	19	[PIP5K1A - phosphatidylinositol-4-phosphate 5-kinase, type i, alpha, ATP2C1 - atpase, ca++ transporting, type 2c, member 1, S1PR2 - sphingosine-1-phosphate receptor 2, MINK1 - misshapen-like kinase 1, GPR65 - g protein-coupled receptor 65, PARVG - parvin, gamma, SIPA1L1 - signal-induced proliferation-associated 1 like 1, TNIK - traf2 and nck interacting kinase, EZR - ezrin, PRKCZ - protein kinase…
GO:0031399	regulation of protein modification process	0.00044	0.0145	1.17	16786	1554	3214	348	[LGALS9 - lectin, galactoside-binding, soluble, 9, LAX1 - lymphocyte transmembrane adaptor 1, DNAJB2 - dnaj (hsp40) homolog, subfamily b, member 2, SPTAN1 - spectrin, alpha, non-erythrocytic 1, TSC1 - tuberous sclerosis 1, MAP3K8 - mitogen-activated protein kinase kinase kinase 8, LIF - leukemia inhibitory factor, TICAM1 - toll-like receptor adaptor molecule 1, RASA4 - ras p21 protein activator 4…
GO:0042326	negative regulation of phosphorylation	0.000441	0.0146	1.38	16786	356	3214	94	[LAX1 - lymphocyte transmembrane adaptor 1, TBC1D10C - tbc1 domain family, member 10c, PIK3IP1 - phosphoinositide-3-kinase interacting protein 1, PKIA - protein kinase (camp-dependent, catalytic) inhibitor alpha, WNK1 - wnk lysine deficient protein kinase 1, SNX25 - sorting nexin 25, RPS6KA6 - ribosomal protein s6 kinase, 90kda, polypeptide 6, LIF - leukemia inhibitory factor, MICAL1 - microtubul…
GO:0050688	regulation of defense response to virus	0.000446	0.0147	1.59	16786	158	3214	48	[CD93 - cd93 molecule, AP1S3 - adaptor-related protein complex 1, sigma 3 subunit, IFIT1 - interferon-induced protein with tetratricopeptide repeats 1, DHX58 - dexh (asp-glu-x-his) box polypeptide 58, IL15 - interleukin 15, BIRC3 - baculoviral iap repeat containing 3, STAT2 - signal transducer and activator of transcription 2, 113kda, DDX60 - dead (asp-glu-ala-asp) box polypeptide 60, HILPDA - hy…
GO:0009185	ribonucleoside diphosphate metabolic process	0.000494	0.0162	2.02	16786	57	3214	22	[OGDHL - oxoglutarate dehydrogenase-like, ENTPD2 - ectonucleoside triphosphate diphosphohydrolase 2, ENTPD1 - ectonucleoside triphosphate diphosphohydrolase 1, PGM1 - phosphoglucomutase 1, PGAM1 - phosphoglycerate mutase 1 (brain), ALDOC - aldolase c, fructose-bisphosphate, CARD11 - caspase recruitment domain family, member 11, PFKFB3 - 6-phosphofructo-2-kinase/fructose-2,6-biphosphatase 3, PFKL …
GO:0010975	regulation of neuron projection development	0.000498	0.0163	1.39	16786	335	3214	89	[ARHGEF1 - rho guanine nucleotide exchange factor (gef) 1, TIAM1 - t-cell lymphoma invasion and metastasis 1, TMEM30A - transmembrane protein 30a, RAB17 - rab17, member ras oncogene family, CHODL - chondrolectin, ITM2C - integral membrane protein 2c, SSH1 - slingshot protein phosphatase 1, PRRX1 - paired related homeobox 1, CAMK1D - calcium/calmodulin-dependent protein kinase id, PTPRO - protein …
GO:0051222	positive regulation of protein transport	0.0005	0.0163	1.36	16786	393	3214	102	[LGALS9 - lectin, galactoside-binding, soluble, 9, IL18R1 - interleukin 18 receptor 1, CDH1 - cadherin 1, type 1, e-cadherin (epithelial), MIF - macrophage migration inhibitory factor (glycosylation-inhibiting factor), ABAT - 4-aminobutyrate aminotransferase, CD274 - cd274 molecule, CD58 - cd58 molecule, C10orf129 - chromosome 10 open reading frame 129, CCL19 - chemokine (c-c motif) ligand 19, IL…
GO:0002449	lymphocyte mediated immunity	0.000504	0.0164	2.19	16786	43	3214	18	[IL4R - interleukin 4 receptor, CTSH - cathepsin h, SLA2 - src-like-adaptor 2, GATA3 - gata binding protein 3, SLAMF7 - slam family member 7, INPP5D - inositol polyphosphate-5-phosphatase, 145kda, MYO1G - myosin ig, BCL10 - b-cell cll/lymphoma 10, CD27 - cd27 molecule, LYST - lysosomal trafficking regulator, BCL3 - b-cell cll/lymphoma 3, CD74 - cd74 molecule, major histocompatibility complex, cla…
GO:0045071	negative regulation of viral genome replication	0.000504	0.0164	2.19	16786	43	3214	18	[APOBEC3G - apolipoprotein b mrna editing enzyme, catalytic polypeptide-like 3g, IFIT1 - interferon-induced protein with tetratricopeptide repeats 1, OAS3 - 2'-5'-oligoadenylate synthetase 3, 100kda, TNIP1 - tnfaip3 interacting protein 1, IFI16 - interferon, gamma-inducible protein 16, APOBEC3D - apolipoprotein b mrna editing enzyme, catalytic polypeptide-like 3d, OASL - 2'-5'-oligoadenylate synt…
GO:0008219	cell death	0.000511	0.0166	1.27	16786	668	3214	162	[EMP1 - epithelial membrane protein 1, TNFRSF9 - tumor necrosis factor receptor superfamily, member 9, BNIP3 - bcl2/adenovirus e1b 19kda interacting protein 3, SPTAN1 - spectrin, alpha, non-erythrocytic 1, PAWR - prkc, apoptosis, wt1, regulator, BIRC3 - baculoviral iap repeat containing 3, CDH1 - cadherin 1, type 1, e-cadherin (epithelial), DAPK2 - death-associated protein kinase 2, TICAM1 - toll…
GO:0016265	death	0.000511	0.0165	1.27	16786	668	3214	162	[EMP1 - epithelial membrane protein 1, TNFRSF9 - tumor necrosis factor receptor superfamily, member 9, BNIP3 - bcl2/adenovirus e1b 19kda interacting protein 3, SPTAN1 - spectrin, alpha, non-erythrocytic 1, BIRC3 - baculoviral iap repeat containing 3, PAWR - prkc, apoptosis, wt1, regulator, CDH1 - cadherin 1, type 1, e-cadherin (epithelial), DAPK2 - death-associated protein kinase 2, TICAM1 - toll…
GO:0071622	regulation of granulocyte chemotaxis	0.000512	0.0165	2.37	16786	33	3214	15	[CSF1 - colony stimulating factor 1 (macrophage), CCL19 - chemokine (c-c motif) ligand 19, CCR7 - chemokine (c-c motif) receptor 7, CMKLR1 - chemokine-like receptor 1, CAMK1D - calcium/calmodulin-dependent protein kinase id, DAPK2 - death-associated protein kinase 2, IL1B - interleukin 1, beta, NCKAP1L - nck-associated protein 1-like, CD74 - cd74 molecule, major histocompatibility complex, class …
GO:0034121	regulation of toll-like receptor signaling pathway	0.000512	0.0165	2.37	16786	33	3214	15	[TICAM2 - toll-like receptor adaptor molecule 2, BIRC3 - baculoviral iap repeat containing 3, PTPN22 - protein tyrosine phosphatase, non-receptor type 22 (lymphoid), WDFY1 - wd repeat and fyve domain containing 1, PELI1 - pellino e3 ubiquitin protein ligase 1, CAV1 - caveolin 1, caveolae protein, 22kda, DAB2IP - dab2 interacting protein, IRF1 - interferon regulatory factor 1, LYN - v-yes-1 yamagu…
GO:0048247	lymphocyte chemotaxis	0.000512	0.0164	2.37	16786	33	3214	15	[CCL17 - chemokine (c-c motif) ligand 17, CCL19 - chemokine (c-c motif) ligand 19, CCL3L3 - chemokine (c-c motif) ligand 3-like 3, CXCR3 - chemokine (c-x-c motif) receptor 3, CXCL9 - chemokine (c-x-c motif) ligand 9, CXCL10 - chemokine (c-x-c motif) ligand 10, CCR2 - chemokine (c-c motif) receptor 2, CCL3 - chemokine (c-c motif) ligand 3, PIK3CD - phosphatidylinositol-4,5-bisphosphate 3-kinase, c…
GO:0045670	regulation of osteoclast differentiation	0.000512	0.0164	2.09	16786	50	3214	20	[CSF1R - colony stimulating factor 1 receptor, CSF1 - colony stimulating factor 1 (macrophage), TMEM64 - transmembrane protein 64, GPR55 - g protein-coupled receptor 55, FAM213A - family with sequence similarity 213, member a, GNAS - gnas complex locus, INPP5D - inositol polyphosphate-5-phosphatase, 145kda, CCR1 - chemokine (c-c motif) receptor 1, CCL3 - chemokine (c-c motif) ligand 3, PIK3R1 - p…
GO:0034341	response to interferon-gamma	0.00055	0.0176	1.97	16786	61	3214	23	[LGALS9 - lectin, galactoside-binding, soluble, 9, CCL17 - chemokine (c-c motif) ligand 17, CCL19 - chemokine (c-c motif) ligand 19, CCL3L3 - chemokine (c-c motif) ligand 3-like 3, UBD - ubiquitin d, NOS2 - nitric oxide synthase 2, inducible, IL12RB1 - interleukin 12 receptor, beta 1, CCL4 - chemokine (c-c motif) ligand 4, WNT5A - wingless-type mmtv integration site family, member 5a, CCL3 - chem…
GO:1903034	regulation of response to wounding	0.000578	0.0184	1.38	16786	332	3214	88	[CCL3L3 - chemokine (c-c motif) ligand 3-like 3, IL15 - interleukin 15, CAPN3 - calpain 3, (p94), BIRC3 - baculoviral iap repeat containing 3, NLRX1 - nlr family member x1, CDK19 - cyclin-dependent kinase 19, TMPRSS6 - transmembrane protease, serine 6, GP1BA - glycoprotein ib (platelet), alpha polypeptide, OSM - oncostatin m, ABR - active bcr-related, CASP4 - caspase 4, apoptosis-related cysteine…
GO:0046031	ADP metabolic process	0.00058	0.0185	2.22	16786	40	3214	17	[OGDHL - oxoglutarate dehydrogenase-like, PGM1 - phosphoglucomutase 1, PGAM1 - phosphoglycerate mutase 1 (brain), ALDOC - aldolase c, fructose-bisphosphate, PFKFB3 - 6-phosphofructo-2-kinase/fructose-2,6-biphosphatase 3, PFKL - phosphofructokinase, liver, ENO3 - enolase 3 (beta, muscle), PFKFB4 - 6-phosphofructo-2-kinase/fructose-2,6-biphosphatase 4, PFKM - phosphofructokinase, muscle, GAPDH - gl…
GO:0031348	negative regulation of defense response	0.000588	0.0187	1.67	16786	119	3214	38	[LGALS9 - lectin, galactoside-binding, soluble, 9, IFIT1 - interferon-induced protein with tetratricopeptide repeats 1, DHX58 - dexh (asp-glu-x-his) box polypeptide 58, IFI16 - interferon, gamma-inducible protein 16, NT5E - 5'-nucleotidase, ecto (cd73), HLA-E - major histocompatibility complex, class i, e, CUEDC2 - cue domain containing 2, NLRC5 - nlr family, card domain containing 5, GPX1 - glut…
GO:0051704	multi-organism process	0.000599	0.019	1.2	16786	1149	3214	263	[CD93 - cd93 molecule, LGALS9 - lectin, galactoside-binding, soluble, 9, BNIP3 - bcl2/adenovirus e1b 19kda interacting protein 3, DHX58 - dexh (asp-glu-x-his) box polypeptide 58, BNIP3L - bcl2/adenovirus e1b 19kda interacting protein 3-like, PLAC8 - placenta-specific 8, DDX60 - dead (asp-glu-ala-asp) box polypeptide 60, ABAT - 4-aminobutyrate aminotransferase, TICAM1 - toll-like receptor adaptor …
GO:0046328	regulation of JNK cascade	0.000648	0.0205	1.59	16786	148	3214	45	[CCR7 - chemokine (c-c motif) receptor 7, MINK1 - misshapen-like kinase 1, HIPK2 - homeodomain interacting protein kinase 2, MAP4K1 - mitogen-activated protein kinase kinase kinase kinase 1, GADD45B - growth arrest and dna-damage-inducible, beta, BIRC7 - baculoviral iap repeat containing 7, DBNL - drebrin-like, MDFIC - myod family inhibitor domain containing, TP73 - tumor protein p73, UNC5CL - un…
GO:0045086	positive regulation of interleukin-2 biosynthetic process	0.000652	0.0206	3.66	16786	10	3214	7	[CARD11 - caspase recruitment domain family, member 11, IRF4 - interferon regulatory factor 4, CD86 - cd86 molecule, IL1B - interleukin 1, beta, CD28 - cd28 molecule, IL1A - interleukin 1, alpha, CD80 - cd80 molecule]
GO:0043372	positive regulation of CD4-positive, alpha-beta T cell differentiation	0.000654	0.0206	2.74	16786	21	3214	11	[LGALS9 - lectin, galactoside-binding, soluble, 9, NCKAP1L - nck-associated protein 1-like, IL4R - interleukin 4 receptor, CCL19 - chemokine (c-c motif) ligand 19, TNFSF4 - tumor necrosis factor (ligand) superfamily, member 4, SASH3 - sam and sh3 domain containing 3, CD83 - cd83 molecule, IL12RB1 - interleukin 12 receptor, beta 1, CD86 - cd86 molecule, PRKCZ - protein kinase c, zeta, CD80 - cd80 …
GO:0002821	positive regulation of adaptive immune response	0.000654	0.0205	1.98	16786	58	3214	22	[CCL19 - chemokine (c-c motif) ligand 19, SASH3 - sam and sh3 domain containing 3, HLA-E - major histocompatibility complex, class i, e, ZBTB1 - zinc finger and btb domain containing 1, IL12RB1 - interleukin 12 receptor, beta 1, PRKCZ - protein kinase c, zeta, IL1B - interleukin 1, beta, STAT6 - signal transducer and activator of transcription 6, interleukin-4 induced, IL12A - interleukin 12a (na…
GO:0032655	regulation of interleukin-12 production	0.000664	0.0208	2.26	16786	37	3214	16	[LGALS9 - lectin, galactoside-binding, soluble, 9, TNFRSF9 - tumor necrosis factor receptor superfamily, member 9, CCL19 - chemokine (c-c motif) ligand 19, CCR7 - chemokine (c-c motif) receptor 7, CMKLR1 - chemokine-like receptor 1, NFKB1 - nuclear factor of kappa light polypeptide gene enhancer in b-cells 1, ACP5 - acid phosphatase 5, tartrate resistant, IL10 - interleukin 10, TNFSF4 - tumor nec…
GO:0032970	regulation of actin filament-based process	0.00067	0.021	1.43	16786	263	3214	72	[ARAP1 - arfgap with rhogap domain, ankyrin repeat and ph domain 1, FHOD3 - formin homology 2 domain containing 3, RHOD - ras homolog family member d, SPTAN1 - spectrin, alpha, non-erythrocytic 1, TSC1 - tuberous sclerosis 1, SSH1 - slingshot protein phosphatase 1, PFN2 - profilin 2, LRRC16A - leucine rich repeat containing 16a, CXCL12 - chemokine (c-x-c motif) ligand 12, RHOQ - ras homolog famil…
GO:0043281	regulation of cysteine-type endopeptidase activity involved in apoptotic process	0.000674	0.021	1.51	16786	190	3214	55	[LGALS9 - lectin, galactoside-binding, soluble, 9, CARD8 - caspase recruitment domain family, member 8, BIRC3 - baculoviral iap repeat containing 3, BIRC7 - baculoviral iap repeat containing 7, MICAL1 - microtubule associated monooxygenase, calponin and lim domain containing 1, TICAM1 - toll-like receptor adaptor molecule 1, PMAIP1 - phorbol-12-myristate-13-acetate-induced protein 1, BCL2L10 - bc…
GO:0032874	positive regulation of stress-activated MAPK cascade	0.0007	0.0218	1.64	16786	124	3214	39	[CCR7 - chemokine (c-c motif) receptor 7, MINK1 - misshapen-like kinase 1, HIPK2 - homeodomain interacting protein kinase 2, MAP4K1 - mitogen-activated protein kinase kinase kinase kinase 1, GADD45B - growth arrest and dna-damage-inducible, beta, BIRC7 - baculoviral iap repeat containing 7, DBNL - drebrin-like, MDFIC - myod family inhibitor domain containing, DAB2IP - dab2 interacting protein, UN…
GO:0060255	regulation of macromolecule metabolic process	0.000703	0.0218	1.08	16786	5191	3214	1070	[ARAP1 - arfgap with rhogap domain, ankyrin repeat and ph domain 1, AGAP2 - arfgap with gtpase domain, ankyrin repeat and ph domain 2, MSL3 - male-specific lethal 3 homolog (drosophila), PRRX1 - paired related homeobox 1, ZNF821 - zinc finger protein 821, GCNT2 - glucosaminyl (n-acetyl) transferase 2, i-branching enzyme (i blood group), PNRC1 - proline-rich nuclear receptor coactivator 1, PMAIP1 …
GO:0071621	granulocyte chemotaxis	0.000717	0.0222	1.94	16786	62	3214	23	[CCL17 - chemokine (c-c motif) ligand 17, PREX1 - phosphatidylinositol-3,4,5-trisphosphate-dependent rac exchange factor 1, VAV3 - vav 3 guanine nucleotide exchange factor, CCL3L3 - chemokine (c-c motif) ligand 3-like 3, CCL4 - chemokine (c-c motif) ligand 4, ITGA1 - integrin, alpha 1, TREM1 - triggering receptor expressed on myeloid cells 1, IL1B - interleukin 1, beta, GBF1 - golgi brefeldin a r…
GO:1901700	response to oxygen-containing compound	0.000721	0.0223	1.2	16786	1090	3214	250	[LGALS9 - lectin, galactoside-binding, soluble, 9, BNIP3 - bcl2/adenovirus e1b 19kda interacting protein 3, TSC1 - tuberous sclerosis 1, AANAT - aralkylamine n-acetyltransferase, ABAT - 4-aminobutyrate aminotransferase, ABCA1 - atp-binding cassette, sub-family a (abc1), member 1, GCNT1 - glucosaminyl (n-acetyl) transferase 1, core 2, TRPM2 - transient receptor potential cation channel, subfamily …
GO:0051051	negative regulation of transport	0.000728	0.0224	1.34	16786	397	3214	102	[GSTM2 - glutathione s-transferase mu 2 (muscle), LGALS9 - lectin, galactoside-binding, soluble, 9, TNFRSF9 - tumor necrosis factor receptor superfamily, member 9, PAWR - prkc, apoptosis, wt1, regulator, TRAT1 - t cell receptor associated transmembrane adaptor 1, LIF - leukemia inhibitory factor, WWTR1 - ww domain containing transcription regulator 1, OSM - oncostatin m, CD74 - cd74 molecule, maj…
GO:0043405	regulation of MAP kinase activity	0.000728	0.0224	1.43	16786	255	3214	70	[LAX1 - lymphocyte transmembrane adaptor 1, S1PR2 - sphingosine-1-phosphate receptor 2, FLT3 - fms-related tyrosine kinase 3, BIRC7 - baculoviral iap repeat containing 7, FLT1 - fms-related tyrosine kinase 1, MDFIC - myod family inhibitor domain containing, MIF - macrophage migration inhibitory factor (glycosylation-inhibiting factor), MAP3K9 - mitogen-activated protein kinase kinase kinase 9, MA…
GO:1903649	regulation of cytoplasmic transport	0.000729	0.0224	1.35	16786	388	3214	100	[GSTM2 - glutathione s-transferase mu 2 (muscle), LGALS9 - lectin, galactoside-binding, soluble, 9, IL18R1 - interleukin 18 receptor 1, BNIP3L - bcl2/adenovirus e1b 19kda interacting protein 3-like, CDH1 - cadherin 1, type 1, e-cadherin (epithelial), CXCL9 - chemokine (c-x-c motif) ligand 9, WWTR1 - ww domain containing transcription regulator 1, PML - promyelocytic leukemia, INPP4B - inositol po…
GO:0009892	negative regulation of metabolic process	0.00073	0.0224	1.13	16786	2353	3214	508	[LGALS9 - lectin, galactoside-binding, soluble, 9, AGAP2 - arfgap with gtpase domain, ankyrin repeat and ph domain 2, MSL3 - male-specific lethal 3 homolog (drosophila), PRRX1 - paired related homeobox 1, LIF - leukemia inhibitory factor, PATZ1 - poz (btb) and at hook containing zinc finger 1, SPINK2 - serine peptidase inhibitor, kazal type 2 (acrosin-trypsin inhibitor), NCOR2 - nuclear receptor …
GO:0044092	negative regulation of molecular function	0.000749	0.0229	1.21	16786	952	3214	221	[LAX1 - lymphocyte transmembrane adaptor 1, GALR2 - galanin receptor 2, SPINK2 - serine peptidase inhibitor, kazal type 2 (acrosin-trypsin inhibitor), RASA4 - ras p21 protein activator 4, SPINT1 - serine peptidase inhibitor, kunitz type 1, PML - promyelocytic leukemia, OBFC1 - oligonucleotide/oligosaccharide-binding fold containing 1, SP100 - sp100 nuclear antigen, ENG - endoglin, CR1 - complemen…
GO:0046850	regulation of bone remodeling	0.000755	0.023	2.3	16786	34	3214	15	[CSF1R - colony stimulating factor 1 receptor, CD38 - cd38 molecule, TMEM64 - transmembrane protein 64, INPP5D - inositol polyphosphate-5-phosphatase, 145kda, CSK - c-src tyrosine kinase, CA2 - carbonic anhydrase ii, UBASH3B - ubiquitin associated and sh3 domain containing b, SIGLEC15 - sialic acid binding ig-like lectin 15, S1PR1 - sphingosine-1-phosphate receptor 1, SRC - v-src avian sarcoma (s…
GO:0070372	regulation of ERK1 and ERK2 cascade	0.00077	0.0234	1.48	16786	208	3214	59	[LGALS9 - lectin, galactoside-binding, soluble, 9, CCL3L3 - chemokine (c-c motif) ligand 3-like 3, TBC1D10C - tbc1 domain family, member 10c, GPR55 - g protein-coupled receptor 55, RPS6KA6 - ribosomal protein s6 kinase, 90kda, polypeptide 6, FBXW7 - f-box and wd repeat domain containing 7, e3 ubiquitin protein ligase, LIF - leukemia inhibitory factor, MIF - macrophage migration inhibitory factor …
GO:0006090	pyruvate metabolic process	0.000774	0.0235	1.9	16786	66	3214	24	[OGDHL - oxoglutarate dehydrogenase-like, ME3 - malic enzyme 3, nadp(+)-dependent, mitochondrial, PDP1 - pyruvate dehyrogenase phosphatase catalytic subunit 1, PGM1 - phosphoglucomutase 1, PGAM1 - phosphoglycerate mutase 1 (brain), ALDOC - aldolase c, fructose-bisphosphate, SLC16A3 - solute carrier family 16 (monocarboxylate transporter), member 3, PFKFB3 - 6-phosphofructo-2-kinase/fructose-2,6-b…
GO:0051480	cytosolic calcium ion homeostasis	0.000781	0.0237	1.54	16786	170	3214	50	[GALR2 - galanin receptor 2, SLC8A3 - solute carrier family 8 (sodium/calcium exchanger), member 3, NMB - neuromedin b, ERO1L - ero1-like (s. cerevisiae), PTK2B - protein tyrosine kinase 2 beta, CCR10 - chemokine (c-c motif) receptor 10, OXTR - oxytocin receptor, CCL19 - chemokine (c-c motif) ligand 19, XCR1 - chemokine (c motif) receptor 1, CD38 - cd38 molecule, CXCR3 - chemokine (c-x-c motif) r…
GO:0051128	regulation of cellular component organization	0.000791	0.0239	1.14	16786	1900	3214	416	[ARAP1 - arfgap with rhogap domain, ankyrin repeat and ph domain 1, SPTAN1 - spectrin, alpha, non-erythrocytic 1, PRRX1 - paired related homeobox 1, ATAD1 - atpase family, aaa domain containing 1, ATAT1 - alpha tubulin acetyltransferase 1, LRRC16A - leucine rich repeat containing 16a, LIF - leukemia inhibitory factor, PODXL - podocalyxin-like, PMAIP1 - phorbol-12-myristate-13-acetate-induced prot…
GO:0032722	positive regulation of chemokine production	0.000816	0.0246	2.17	16786	41	3214	17	[LGALS9 - lectin, galactoside-binding, soluble, 9, CSF1R - colony stimulating factor 1 receptor, FFAR2 - free fatty acid receptor 2, IL4R - interleukin 4 receptor, TLR7 - toll-like receptor 7, TICAM2 - toll-like receptor adaptor molecule 2, MIF - macrophage migration inhibitory factor (glycosylation-inhibiting factor), IL1B - interleukin 1, beta, WNT5A - wingless-type mmtv integration site family…
GO:0030183	B cell differentiation	0.000825	0.0248	1.87	16786	70	3214	25	[ITGA4 - integrin, alpha 4 (antigen cd49d, alpha 4 subunit of vla-4 receptor), RBPJ - recombination signal binding protein for immunoglobulin kappa j region, FLT3 - fms-related tyrosine kinase 3, ZBTB1 - zinc finger and btb domain containing 1, TPD52 - tumor protein d52, CMTM7 - cklf-like marvel transmembrane domain containing 7, PIK3R1 - phosphoinositide-3-kinase, regulatory subunit 1 (alpha), D…
GO:0014066	regulation of phosphatidylinositol 3-kinase signaling	0.000825	0.0248	1.87	16786	70	3214	25	[HCST - hematopoietic cell signal transducer, PIK3IP1 - phosphoinositide-3-kinase interacting protein 1, PPP1R16B - protein phosphatase 1, regulatory subunit 16b, FGFR1 - fibroblast growth factor receptor 1, FLT3 - fms-related tyrosine kinase 3, FLT1 - fms-related tyrosine kinase 1, PTEN - phosphatase and tensin homolog, PDGFRB - platelet-derived growth factor receptor, beta polypeptide, NTRK2 - …
GO:0002263	cell activation involved in immune response	0.000846	0.0253	1.69	16786	105	3214	34	[IL18R1 - interleukin 18 receptor 1, TSC1 - tuberous sclerosis 1, BATF - basic leucine zipper transcription factor, atf-like, CD1C - cd1c molecule, ITGAL - integrin, alpha l (antigen cd11a (p180), lymphocyte function-associated antigen 1; alpha polypeptide), RC3H1 - ring finger and ccch-type domains 1, TICAM1 - toll-like receptor adaptor molecule 1, DLL1 - delta-like 1 (drosophila), GBF1 - golgi …
GO:0051090	regulation of sequence-specific DNA binding transcription factor activity	0.000866	0.0259	1.37	16786	336	3214	88	[LGALS9 - lectin, galactoside-binding, soluble, 9, CAPN3 - calpain 3, (p94), CAMK1D - calcium/calmodulin-dependent protein kinase id, NLRC5 - nlr family, card domain containing 5, ARID5B - at rich interactive domain 5b (mrf1-like), SIK1 - salt-inducible kinase 1, TICAM1 - toll-like receptor adaptor molecule 1, CARD11 - caspase recruitment domain family, member 11, TRIM26 - tripartite motif contai…
GO:0012501	programmed cell death	0.000881	0.0263	1.26	16786	629	3214	152	[TNFRSF9 - tumor necrosis factor receptor superfamily, member 9, BNIP3 - bcl2/adenovirus e1b 19kda interacting protein 3, SPTAN1 - spectrin, alpha, non-erythrocytic 1, BIRC3 - baculoviral iap repeat containing 3, PAWR - prkc, apoptosis, wt1, regulator, CDH1 - cadherin 1, type 1, e-cadherin (epithelial), DAPK2 - death-associated protein kinase 2, TICAM1 - toll-like receptor adaptor molecule 1, ARH…
GO:0050769	positive regulation of neurogenesis	0.000899	0.0267	1.37	16786	323	3214	85	[TIAM1 - t-cell lymphoma invasion and metastasis 1, TMEM30A - transmembrane protein 30a, CAMK1D - calcium/calmodulin-dependent protein kinase id, TLE6 - transducin-like enhancer of split 6 (e(sp1) homolog, drosophila), LIF - leukemia inhibitory factor, ENC1 - ectodermal-neural cortex 1 (with btb domain), NCKIPSD - nck interacting protein with sh3 domain, CXCL12 - chemokine (c-x-c motif) ligand 12…
GO:2001235	positive regulation of apoptotic signaling pathway	0.000902	0.0268	1.53	16786	171	3214	50	[LGALS9 - lectin, galactoside-binding, soluble, 9, BCL2L14 - bcl2-like 14 (apoptosis facilitator), BNIP3 - bcl2/adenovirus e1b 19kda interacting protein 3, MAL - mal, t-cell differentiation protein, ITM2C - integral membrane protein 2c, FBXW7 - f-box and wd repeat domain containing 7, e3 ubiquitin protein ligase, TICAM1 - toll-like receptor adaptor molecule 1, OSM - oncostatin m, PMAIP1 - phorbol…
GO:0042772	DNA damage response, signal transduction resulting in transcription	0.000915	0.0271	3.21	16786	13	3214	8	[TP53 - tumor protein p53, HIPK2 - homeodomain interacting protein kinase 2, ING4 - inhibitor of growth family, member 4, RPS6KA6 - ribosomal protein s6 kinase, 90kda, polypeptide 6, TP73 - tumor protein p73, TP63 - tumor protein p63, SP100 - sp100 nuclear antigen, RBM38 - rna binding motif protein 38]
GO:0001961	positive regulation of cytokine-mediated signaling pathway	0.00094	0.0278	2.42	16786	28	3214	13	[CSF1 - colony stimulating factor 1 (macrophage), TICAM2 - toll-like receptor adaptor molecule 2, NLRC5 - nlr family, card domain containing 5, ZBP1 - z-dna binding protein 1, WNT5A - wingless-type mmtv integration site family, member 5a, TXK - txk tyrosine kinase, PAFAH1B1 - platelet-activating factor acetylhydrolase 1b, regulatory subunit 1 (45kda), CD74 - cd74 molecule, major histocompatibilit…
GO:0033673	negative regulation of kinase activity	0.000942	0.0278	1.48	16786	201	3214	57	[LAX1 - lymphocyte transmembrane adaptor 1, PIK3IP1 - phosphoinositide-3-kinase interacting protein 1, PKIA - protein kinase (camp-dependent, catalytic) inhibitor alpha, WNK1 - wnk lysine deficient protein kinase 1, WWTR1 - ww domain containing transcription regulator 1, KIAA0226 - kiaa0226, CASP3 - caspase 3, apoptosis-related cysteine peptidase, LATS2 - large tumor suppressor kinase 2, DUSP4 - …
GO:0097193	intrinsic apoptotic signaling pathway	0.000955	0.0281	1.54	16786	163	3214	48	[BAX - bcl2-associated x protein, STK24 - serine/threonine kinase 24, BNIP3 - bcl2/adenovirus e1b 19kda interacting protein 3, IFI16 - interferon, gamma-inducible protein 16, HIPK2 - homeodomain interacting protein kinase 2, PHLDA3 - pleckstrin homology-like domain, family a, member 3, CDIP1 - cell death-inducing p53 target 1, GPX1 - glutathione peroxidase 1, TP73 - tumor protein p73, DYRK2 - dua…
GO:0031652	positive regulation of heat generation	0.000962	0.0282	3.92	16786	8	3214	6	[SLC27A1 - solute carrier family 27 (fatty acid transporter), member 1, APLN - apelin, TNFSF11 - tumor necrosis factor (ligand) superfamily, member 11, CNR1 - cannabinoid receptor 1 (brain), ABAT - 4-aminobutyrate aminotransferase, IL1B - interleukin 1, beta]

## Sheet: up_regulated_genes
GO Term	Description	P-value	FDR q-value	Enrichment	N	B	n	b	Genes
GO:0044763	single-organism cellular process	1.36e-20	1.84e-16	1.13	16796	8928	3517	2112	[CATSPER1 - cation channel, sperm associated 1, THEM4 - thioesterase superfamily member 4, AARS - alanyl-trna synthetase, SEPT5 - septin 5, ABCA2 - atp-binding cassette, sub-family a (abc1), member 2, SH2D1B - sh2 domain containing 1b, ABCA3 - atp-binding cassette, sub-family a (abc1), member 3, WFIKKN1 - wap, follistatin/kazal, immunoglobulin, kunitz and netrin domain containing 1, ABCF1 - atp-b…
GO:0044699	single-organism process	3.04e-16	2.06e-12	1.09	16796	10605	3517	2425	[PRSS21 - protease, serine, 21 (testisin), CATSPER1 - cation channel, sperm associated 1, THEM4 - thioesterase superfamily member 4, AARS - alanyl-trna synthetase, PNMT - phenylethanolamine n-methyltransferase, SEPT5 - septin 5, ABCA2 - atp-binding cassette, sub-family a (abc1), member 2, ABCA3 - atp-binding cassette, sub-family a (abc1), member 3, SH2D1B - sh2 domain containing 1b, ABCF1 - atp-b…
GO:0009987	cellular process	5.76e-10	2.6e-06	1.06	16796	11932	3517	2643	[BMP2K - bmp2 inducible kinase, CATSPER1 - cation channel, sperm associated 1, SF3A3 - splicing factor 3a, subunit 3, 60kda, THEM4 - thioesterase superfamily member 4, AARS - alanyl-trna synthetase, PNMT - phenylethanolamine n-methyltransferase, SEPT5 - septin 5, ABCA2 - atp-binding cassette, sub-family a (abc1), member 2, SH2D1B - sh2 domain containing 1b, ABCA3 - atp-binding cassette, sub-famil…
GO:0044710	single-organism metabolic process	5.76e-09	1.95e-05	1.15	16796	4133	3517	997	[THEM4 - thioesterase superfamily member 4, AARS - alanyl-trna synthetase, PNMT - phenylethanolamine n-methyltransferase, ABCA2 - atp-binding cassette, sub-family a (abc1), member 2, CHAF1B - chromatin assembly factor 1, subunit b (p60), ABL1 - c-abl oncogene 1, non-receptor tyrosine kinase, FOXRED1 - fad-dependent oxidoreductase domain containing 1, ACACA - acetyl-coa carboxylase alpha, ELOVL7 -…
GO:0022402	cell cycle process	7.99e-09	2.16e-05	1.36	16796	976	3517	277	[MAD2L1BP - mad2l1 binding protein, FAM83D - family with sequence similarity 83, member d, RFC4 - replication factor c (activator 1) 4, 37kda, CHMP4C - charged multivesicular body protein 4c, RFC5 - replication factor c (activator 1) 5, 36.5kda, MAPRE3 - microtubule-associated protein, rp/eb family, member 3, STRA13 - stimulated by retinoic acid 13, SPIRE1 - spire actin nucleation factor 1, CDT1 …
GO:0044281	small molecule metabolic process	5.05e-08	0.000114	1.22	16796	2087	3517	532	[TRIB3 - tribbles homolog 3 (drosophila), THEM4 - thioesterase superfamily member 4, COX5B - cytochrome c oxidase subunit vb, AARS - alanyl-trna synthetase, PNMT - phenylethanolamine n-methyltransferase, SPR - sepiapterin reductase (7,8-dihydrobiopterin:nadp+ oxidoreductase), GDA - guanine deaminase, SLC25A37 - solute carrier family 25 (mitochondrial iron transporter), member 37, ACACA - acetyl-c…
GO:1903047	mitotic cell cycle process	8.08e-08	0.000156	1.41	16796	666	3517	196	[MAD2L1BP - mad2l1 binding protein, FAM83D - family with sequence similarity 83, member d, CHMP4C - charged multivesicular body protein 4c, MAPRE3 - microtubule-associated protein, rp/eb family, member 3, STRA13 - stimulated by retinoic acid 13, CDT1 - chromatin licensing and dna replication factor 1, ABL1 - c-abl oncogene 1, non-receptor tyrosine kinase, NCAPG2 - non-smc condensin ii complex, su…
GO:0044767	single-organism developmental process	1.01e-07	0.000171	1.14	16796	3986	3517	953	[GFAP - glial fibrillary acidic protein, CATSPER1 - cation channel, sperm associated 1, TTC26 - tetratricopeptide repeat domain 26, AARS - alanyl-trna synthetase, CCDC67 - coiled-coil domain containing 67, WFIKKN1 - wap, follistatin/kazal, immunoglobulin, kunitz and netrin domain containing 1, PLXNB1 - plexin b1, SSX2IP - synovial sarcoma, x breakpoint 2 interacting protein, ABL1 - c-abl oncogene…
GO:0007010	cytoskeleton organization	1.54e-07	0.000232	1.41	16796	623	3517	184	[GFAP - glial fibrillary acidic protein, CDK1 - cyclin-dependent kinase 1, CTTN - cortactin, SGOL1 - shugoshin-like 1 (s. pombe), SPIRE1 - spire actin nucleation factor 1, VILL - villin-like, SOGA2 - soga family member 2, ANLN - anillin, actin binding protein, MID1 - midline 1 (opitz/bbb syndrome), SDCBP - syndecan binding protein (syntenin), SPAG5 - sperm associated antigen 5, KIF24 - kinesin fa…
GO:0007049	cell cycle	2.28e-07	0.000308	1.42	16796	590	3517	175	[CDC6 - cell division cycle 6, C9orf69 - chromosome 9 open reading frame 69, CDC25A - cell division cycle 25a, RFC4 - replication factor c (activator 1) 4, 37kda, CDC20 - cell division cycle 20, RFC5 - replication factor c (activator 1) 5, 36.5kda, CDK1 - cyclin-dependent kinase 1, ORC1 - origin recognition complex, subunit 1, SGOL1 - shugoshin-like 1 (s. pombe), CDT1 - chromatin licensing and dn…
GO:0071840	cellular component organization or biogenesis	5.79e-07	0.000713	1.12	16796	4471	3517	1051	[GFAP - glial fibrillary acidic protein, CATSPER1 - cation channel, sperm associated 1, TTC26 - tetratricopeptide repeat domain 26, SF3A3 - splicing factor 3a, subunit 3, 60kda, THEM4 - thioesterase superfamily member 4, CCDC67 - coiled-coil domain containing 67, CHAF1B - chromatin assembly factor 1, subunit b (p60), PLXNB1 - plexin b1, ABL1 - c-abl oncogene 1, non-receptor tyrosine kinase, SSX2I…
GO:0032502	developmental process	6.54e-07	0.000738	1.12	16796	4354	3517	1025	[GFAP - glial fibrillary acidic protein, CATSPER1 - cation channel, sperm associated 1, TTC26 - tetratricopeptide repeat domain 26, AARS - alanyl-trna synthetase, CCDC67 - coiled-coil domain containing 67, WFIKKN1 - wap, follistatin/kazal, immunoglobulin, kunitz and netrin domain containing 1, PLXNB1 - plexin b1, SSX2IP - synovial sarcoma, x breakpoint 2 interacting protein, ABL1 - c-abl oncogene…
GO:0000278	mitotic cell cycle	7.33e-07	0.000764	1.49	16796	393	3517	123	[CDC6 - cell division cycle 6, RFC4 - replication factor c (activator 1) 4, 37kda, CDC25A - cell division cycle 25a, RFC5 - replication factor c (activator 1) 5, 36.5kda, CDC20 - cell division cycle 20, CDK1 - cyclin-dependent kinase 1, ORC1 - origin recognition complex, subunit 1, SGOL1 - shugoshin-like 1 (s. pombe), CDT1 - chromatin licensing and dna replication factor 1, GINS3 - gins complex s…
GO:0032989	cellular component morphogenesis	8.33e-07	0.000806	1.47	16796	433	3517	133	[RELN - reelin, FAM83D - family with sequence similarity 83, member d, LOC100507003 - uncharacterized loc100507003, FN1 - fibronectin 1, CTTN - cortactin, COL18A1 - collagen, type xviii, alpha 1, TCF15 - transcription factor 15 (basic helix-loop-helix), LIFR - leukemia inhibitory factor receptor alpha, SPR - sepiapterin reductase (7,8-dihydrobiopterin:nadp+ oxidoreductase), MKS1 - meckel syndrome…
GO:0016043	cellular component organization	1.01e-06	0.000908	1.12	16796	4437	3517	1041	[GFAP - glial fibrillary acidic protein, CATSPER1 - cation channel, sperm associated 1, TTC26 - tetratricopeptide repeat domain 26, SF3A3 - splicing factor 3a, subunit 3, 60kda, THEM4 - thioesterase superfamily member 4, CCDC67 - coiled-coil domain containing 67, CHAF1B - chromatin assembly factor 1, subunit b (p60), PLXNB1 - plexin b1, ABL1 - c-abl oncogene 1, non-receptor tyrosine kinase, SSX2I…
GO:0006790	sulfur compound metabolic process	1.32e-06	0.00112	1.53	16796	335	3517	107	[ELOVL2 - elovl fatty acid elongase 2, GSTP1 - glutathione s-transferase pi 1, ACOT13 - acyl-coa thioesterase 13, GSTM4 - glutathione s-transferase mu 4, GSTM3 - glutathione s-transferase mu 3 (brain), THEM4 - thioesterase superfamily member 4, VANGL2 - vangl planar cell polarity protein 2, SDC4 - syndecan 4, GSS - glutathione synthetase, BTD - biotinidase, PC - pyruvate carboxylase, ACACA - acet…
GO:1902589	single-organism organelle organization	1.59e-06	0.00127	1.21	16796	1761	3517	446	[GFAP - glial fibrillary acidic protein, TTC26 - tetratricopeptide repeat domain 26, MRPL35 - mitochondrial ribosomal protein l35, THEM4 - thioesterase superfamily member 4, CCDC67 - coiled-coil domain containing 67, CHAF1B - chromatin assembly factor 1, subunit b (p60), SSX2IP - synovial sarcoma, x breakpoint 2 interacting protein, ABL1 - c-abl oncogene 1, non-receptor tyrosine kinase, CDC42BPG …
GO:0006458	'de novo' protein folding	1.69e-06	0.00127	2.55	16796	45	3517	24	[CCT6A - chaperonin containing tcp1, subunit 6a (zeta 1), CCT3 - chaperonin containing tcp1, subunit 3 (gamma), TUBB2A - tubulin, beta 2a class iia, TUBA1B - tubulin, alpha 1b, TUBA3D - tubulin, alpha 3d, TOR1A - torsin family 1, member a (torsin a), CCT5 - chaperonin containing tcp1, subunit 5 (epsilon), TBCE - tubulin folding cofactor e, CCT2 - chaperonin containing tcp1, subunit 2 (beta), CCT4…
GO:0048869	cellular developmental process	2.36e-06	0.00168	1.18	16796	2316	3517	570	[GFAP - glial fibrillary acidic protein, MDGA1 - mam domain containing glycosylphosphatidylinositol anchor 1, SPRR2D - small proline-rich protein 2d, CATSPER1 - cation channel, sperm associated 1, LGALS8 - lectin, galactoside-binding, soluble, 8, IER2 - immediate early response 2, LIFR - leukemia inhibitory factor receptor alpha, LINGO1 - leucine rich repeat and ig domain containing 1, SPR - sepi…
GO:0051128	regulation of cellular component organization	2.66e-06	0.0018	1.2	16796	1901	3517	476	[GFAP - glial fibrillary acidic protein, MDGA1 - mam domain containing glycosylphosphatidylinositol anchor 1, MAD2L1BP - mad2l1 binding protein, SPTA1 - spectrin, alpha, erythrocytic 1 (elliptocytosis 2), TNFRSF12A - tumor necrosis factor receptor superfamily, member 12a, LINGO1 - leucine rich repeat and ig domain containing 1, LIG3 - ligase iii, dna, atp-dependent, PLXNB1 - plexin b1, ABL1 - c-a…
GO:0009653	anatomical structure morphogenesis	2.86e-06	0.00185	1.25	16796	1252	3517	327	[FAM83D - family with sequence similarity 83, member d, CTTN - cortactin, LIFR - leukemia inhibitory factor receptor alpha, FOXL2 - forkhead box l2, MKS1 - meckel syndrome, type 1, SPR - sepiapterin reductase (7,8-dihydrobiopterin:nadp+ oxidoreductase), HES1 - hairy and enhancer of split 1, (drosophila), PLXNB1 - plexin b1, TRIM28 - tripartite motif containing 28, BCOR - bcl6 corepressor, BSG - b…
GO:0044272	sulfur compound biosynthetic process	2.99e-06	0.00184	1.69	16796	186	3517	66	[ELOVL2 - elovl fatty acid elongase 2, ACOT13 - acyl-coa thioesterase 13, GSTP1 - glutathione s-transferase pi 1, GSTM4 - glutathione s-transferase mu 4, GSTM3 - glutathione s-transferase mu 3 (brain), THEM4 - thioesterase superfamily member 4, CHST2 - carbohydrate (n-acetylglucosamine-6-o) sulfotransferase 2, GOT1 - glutamic-oxaloacetic transaminase 1, soluble, VANGL2 - vangl planar cell polarit…
GO:0051301	cell division	3.37e-06	0.00199	1.49	16796	345	3517	108	[CDC6 - cell division cycle 6, FAM83D - family with sequence similarity 83, member d, CDC25A - cell division cycle 25a, CDC20 - cell division cycle 20, MAPRE3 - microtubule-associated protein, rp/eb family, member 3, CDK1 - cyclin-dependent kinase 1, STRA13 - stimulated by retinoic acid 13, SGOL1 - shugoshin-like 1 (s. pombe), CDC25C - cell division cycle 25c, LIG3 - ligase iii, dna, atp-dependen…
GO:0051084	'de novo' posttranslational protein folding	4e-06	0.00226	2.56	16796	41	3517	22	[CCT6A - chaperonin containing tcp1, subunit 6a (zeta 1), CCT3 - chaperonin containing tcp1, subunit 3 (gamma), TUBB2A - tubulin, beta 2a class iia, TUBA1B - tubulin, alpha 1b, TUBA3D - tubulin, alpha 3d, TOR1A - torsin family 1, member a (torsin a), CCT5 - chaperonin containing tcp1, subunit 5 (epsilon), TBCE - tubulin folding cofactor e, CCT2 - chaperonin containing tcp1, subunit 2 (beta), CCT4…
GO:0034446	substrate adhesion-dependent cell spreading	4.56e-06	0.00247	2.75	16796	33	3517	19	[EFNA1 - ephrin-a1, KIF14 - kinesin family member 14, EPHA1 - eph receptor a1, FN1 - fibronectin 1, ANTXR1 - anthrax toxin receptor 1, MICALL2 - mical-like 2, AXL - axl receptor tyrosine kinase, VAMP3 - vesicle-associated membrane protein 3, FZD7 - frizzled family receptor 7, RADIL - ras association and dil domains, PXN - paxillin, RAC1 - ras-related c3 botulinum toxin substrate 1 (rho family, sm…
GO:0006996	organelle organization	4.95e-06	0.00258	1.17	16796	2365	3517	578	[GFAP - glial fibrillary acidic protein, MRPL35 - mitochondrial ribosomal protein l35, TTC26 - tetratricopeptide repeat domain 26, THEM4 - thioesterase superfamily member 4, LIG3 - ligase iii, dna, atp-dependent, CCDC67 - coiled-coil domain containing 67, CHAF1B - chromatin assembly factor 1, subunit b (p60), SSX2IP - synovial sarcoma, x breakpoint 2 interacting protein, ABL1 - c-abl oncogene 1, …
GO:0044843	cell cycle G1/S phase transition	8.25e-06	0.00413	1.76	16796	144	3517	53	[CDC6 - cell division cycle 6, CDC25A - cell division cycle 25a, CDK1 - cyclin-dependent kinase 1, CCNE2 - cyclin e2, ORC1 - origin recognition complex, subunit 1, CDT1 - chromatin licensing and dna replication factor 1, CAMK2G - calcium/calmodulin-dependent protein kinase ii gamma, ORC5 - origin recognition complex, subunit 5, CDC34 - cell division cycle 34, PRIM1 - primase, dna, polypeptide 1 (…
GO:0000082	G1/S transition of mitotic cell cycle	8.25e-06	0.00399	1.76	16796	144	3517	53	[CDC6 - cell division cycle 6, CDC25A - cell division cycle 25a, CDK1 - cyclin-dependent kinase 1, CCNE2 - cyclin e2, ORC1 - origin recognition complex, subunit 1, CDT1 - chromatin licensing and dna replication factor 1, CAMK2G - calcium/calmodulin-dependent protein kinase ii gamma, ORC5 - origin recognition complex, subunit 5, CDC34 - cell division cycle 34, PRIM1 - primase, dna, polypeptide 1 (…
GO:0007017	microtubule-based process	1.43e-05	0.00665	1.4	16796	443	3517	130	[CDK1 - cyclin-dependent kinase 1, TTC26 - tetratricopeptide repeat domain 26, TUBA3D - tubulin, alpha 3d, SGOL1 - shugoshin-like 1 (s. pombe), SPIRE1 - spire actin nucleation factor 1, SOGA2 - soga family member 2, MID1 - midline 1 (opitz/bbb syndrome), SPAG5 - sperm associated antigen 5, CCDC67 - coiled-coil domain containing 67, KIF24 - kinesin family member 24, RHOT2 - ras homolog family memb…
GO:0043436	oxoacid metabolic process	1.57e-05	0.00708	1.27	16796	914	3517	243	[ELOVL2 - elovl fatty acid elongase 2, THEM4 - thioesterase superfamily member 4, AARS - alanyl-trna synthetase, SPR - sepiapterin reductase (7,8-dihydrobiopterin:nadp+ oxidoreductase), BTD - biotinidase, BSG - basigin (ok blood group), ACACA - acetyl-coa carboxylase alpha, ELOVL7 - elovl fatty acid elongase 7, NARS - asparaginyl-trna synthetase, ACACB - acetyl-coa carboxylase beta, GBA2 - glucos…
GO:0060627	regulation of vesicle-mediated transport	1.58e-05	0.0069	1.45	16796	352	3517	107	[MAGI2 - membrane associated guanylate kinase, ww and pdz domain containing 2, PRTN3 - proteinase 3, APOC1 - apolipoprotein c-i, SEPT5 - septin 5, SDCBP - syndecan binding protein (syntenin), SDC4 - syndecan 4, SPINK1 - serine peptidase inhibitor, kazal type 1, STXBP5 - syntaxin binding protein 5 (tomosyn), ABL1 - c-abl oncogene 1, non-receptor tyrosine kinase, GAB2 - grb2-associated binding prot…
GO:0044711	single-organism biosynthetic process	1.63e-05	0.00691	1.23	16796	1237	3517	318	[ELOVL2 - elovl fatty acid elongase 2, RFC4 - replication factor c (activator 1) 4, 37kda, RFC5 - replication factor c (activator 1) 5, 36.5kda, MRPL35 - mitochondrial ribosomal protein l35, SACM1L - sac1 suppressor of actin mutations 1-like (yeast), THEM4 - thioesterase superfamily member 4, HSD11B2 - hydroxysteroid (11-beta) dehydrogenase 2, HSD17B1 - hydroxysteroid (17-beta) dehydrogenase 1, A…
GO:0030030	cell projection organization	2.17e-05	0.00889	1.33	16796	623	3517	173	[GFAP - glial fibrillary acidic protein, EMP2 - epithelial membrane protein 2, RELN - reelin, LOC100507003 - uncharacterized loc100507003, CTTN - cortactin, EMP3 - epithelial membrane protein 3, TTC26 - tetratricopeptide repeat domain 26, LIFR - leukemia inhibitory factor receptor alpha, SDCBP - syndecan binding protein (syntenin), MKS1 - meckel syndrome, type 1, VANGL2 - vangl planar cell polari…
GO:0006082	organic acid metabolic process	2.64e-05	0.0105	1.26	16796	929	3517	245	[ELOVL2 - elovl fatty acid elongase 2, THEM4 - thioesterase superfamily member 4, AARS - alanyl-trna synthetase, SPR - sepiapterin reductase (7,8-dihydrobiopterin:nadp+ oxidoreductase), BTD - biotinidase, BSG - basigin (ok blood group), ACACA - acetyl-coa carboxylase alpha, NARS - asparaginyl-trna synthetase, ELOVL7 - elovl fatty acid elongase 7, ACACB - acetyl-coa carboxylase beta, GCKR - glucok…
GO:0051188	cofactor biosynthetic process	3.26e-05	0.0126	1.7	16796	143	3517	51	[SPTA1 - spectrin, alpha, erythrocytic 1 (elliptocytosis 2), ELOVL2 - elovl fatty acid elongase 2, ACOT13 - acyl-coa thioesterase 13, UROD - uroporphyrinogen decarboxylase, RFK - riboflavin kinase, THEM4 - thioesterase superfamily member 4, TMEM14C - transmembrane protein 14c, SPR - sepiapterin reductase (7,8-dihydrobiopterin:nadp+ oxidoreductase), COQ3 - coenzyme q3 methyltransferase, MOCOS - mo…
GO:0051129	negative regulation of cellular component organization	3.37e-05	0.0127	1.35	16796	524	3517	148	[GFAP - glial fibrillary acidic protein, MDGA1 - mam domain containing glycosylphosphatidylinositol anchor 1, HSPA1B - heat shock 70kda protein 1b, SPTA1 - spectrin, alpha, erythrocytic 1 (elliptocytosis 2), CDC20 - cell division cycle 20, SEMA4C - sema domain, immunoglobulin domain (ig), transmembrane domain (tm) and short cytoplasmic domain, (semaphorin) 4c, APC2 - adenomatosis polyposis coli 2…
GO:0006457	protein folding	3.68e-05	0.0135	1.58	16796	199	3517	66	[HSPA1B - heat shock 70kda protein 1b, TUBA3D - tubulin, alpha 3d, AARS - alanyl-trna synthetase, AHSP - alpha hemoglobin stabilizing protein, PFDN6 - prefoldin subunit 6, DNAJC1 - dnaj (hsp40) homolog, subfamily c, member 1, CHCHD4 - coiled-coil-helix-coiled-coil-helix domain containing 4, TXNDC2 - thioredoxin domain containing 2 (spermatozoa), TOR1B - torsin family 1, member b (torsin b), PPIH …
GO:0051179	localization	3.9e-05	0.0139	1.11	16796	3680	3517	858	[AGAP1 - arfgap with gtpase domain, ankyrin repeat and ph domain 1, CATSPER1 - cation channel, sperm associated 1, TTC26 - tetratricopeptide repeat domain 26, ABCA2 - atp-binding cassette, sub-family a (abc1), member 2, ABCA3 - atp-binding cassette, sub-family a (abc1), member 3, ABCF1 - atp-binding cassette, sub-family f (gcn20), member 1, ABL1 - c-abl oncogene 1, non-receptor tyrosine kinase, S…
GO:0030029	actin filament-based process	4.72e-05	0.0164	1.47	16796	293	3517	90	[EMP2 - epithelial membrane protein 2, NCKAP1 - nck-associated protein 1, CTTN - cortactin, SPIRE1 - spire actin nucleation factor 1, ANTXR1 - anthrax toxin receptor 1, SDCBP - syndecan binding protein (syntenin), ABL1 - c-abl oncogene 1, non-receptor tyrosine kinase, CDC42BPG - cdc42 binding protein kinase gamma (dmpk-like), SIX4 - six homeobox 4, MKLN1 - muskelin 1, intracellular mediator conta…
GO:0044770	cell cycle phase transition	5.12e-05	0.0173	1.48	16796	274	3517	85	[CDC6 - cell division cycle 6, CDC25A - cell division cycle 25a, CCNE2 - cyclin e2, CDK1 - cyclin-dependent kinase 1, ORC1 - origin recognition complex, subunit 1, CDT1 - chromatin licensing and dna replication factor 1, GADD45A - growth arrest and dna-damage-inducible, alpha, CAMK2G - calcium/calmodulin-dependent protein kinase ii gamma, CDC25C - cell division cycle 25c, ORC5 - origin recognitio…
GO:0006793	phosphorus metabolic process	5.32e-05	0.0176	1.17	16796	1766	3517	434	[TRIB3 - tribbles homolog 3 (drosophila), BMP2K - bmp2 inducible kinase, SPTA1 - spectrin, alpha, erythrocytic 1 (elliptocytosis 2), PRDX6 - peroxiredoxin 6, THEM4 - thioesterase superfamily member 4, ABL1 - c-abl oncogene 1, non-receptor tyrosine kinase, GDA - guanine deaminase, CDC42BPG - cdc42 binding protein kinase gamma (dmpk-like), ABL2 - c-abl oncogene 2, non-receptor tyrosine kinase, ACAC…
GO:0048856	anatomical structure development	5.75e-05	0.0185	1.14	16796	2544	3517	607	[GFAP - glial fibrillary acidic protein, MDGA1 - mam domain containing glycosylphosphatidylinositol anchor 1, SPTA1 - spectrin, alpha, erythrocytic 1 (elliptocytosis 2), SPRR2D - small proline-rich protein 2d, AARS - alanyl-trna synthetase, LIFR - leukemia inhibitory factor receptor alpha, AHSP - alpha hemoglobin stabilizing protein, FAM73B - family with sequence similarity 73, member b, LINGO1 -…
GO:0007067	mitotic nuclear division	7.18e-05	0.0226	1.53	16796	222	3517	71	[CDC6 - cell division cycle 6, ZC3HC1 - zinc finger, c3hc-type containing 1, FAM83D - family with sequence similarity 83, member d, CDC25A - cell division cycle 25a, CDC20 - cell division cycle 20, MAPRE3 - microtubule-associated protein, rp/eb family, member 3, CDK1 - cyclin-dependent kinase 1, STRA13 - stimulated by retinoic acid 13, ZWILCH - zwilch kinetochore protein, SGOL1 - shugoshin-like 1…
GO:0006270	DNA replication initiation	8.25e-05	0.0254	2.65	16796	27	3517	15	[CDC6 - cell division cycle 6, MCM7 - minichromosome maintenance complex component 7, CCNE2 - cyclin e2, ORC1 - origin recognition complex, subunit 1, ORC5 - origin recognition complex, subunit 5, CDC34 - cell division cycle 34, PRIM1 - primase, dna, polypeptide 1 (49kda), MCM4 - minichromosome maintenance complex component 4, MCM10 - minichromosome maintenance complex component 10, MCM6 - minich…
GO:0044772	mitotic cell cycle phase transition	8.84e-05	0.0266	1.47	16796	270	3517	83	[CDC6 - cell division cycle 6, CDC25A - cell division cycle 25a, CCNE2 - cyclin e2, CDK1 - cyclin-dependent kinase 1, ORC1 - origin recognition complex, subunit 1, CDT1 - chromatin licensing and dna replication factor 1, GADD45A - growth arrest and dna-damage-inducible, alpha, CAMK2G - calcium/calmodulin-dependent protein kinase ii gamma, CDC25C - cell division cycle 25c, ORC5 - origin recognitio…
GO:0030100	regulation of endocytosis	9.89e-05	0.0291	1.6	16796	167	3517	56	[MAGI2 - membrane associated guanylate kinase, ww and pdz domain containing 2, PTX3 - pentraxin 3, long, PRTN3 - proteinase 3, APOC1 - apolipoprotein c-i, SLC11A1 - solute carrier family 11 (proton-coupled divalent metal ion transporter), member 1, ABL1 - c-abl oncogene 1, non-receptor tyrosine kinase, ABL2 - c-abl oncogene 2, non-receptor tyrosine kinase, CD63 - cd63 molecule, MEX3B - mex-3 rna …
GO:0006399	tRNA metabolic process	0.000108	0.0311	1.58	16796	175	3517	58	[TRMT2B - trna methyltransferase 2 homolog b (s. cerevisiae), WDR4 - wd repeat domain 4, DDX1 - dead (asp-glu-ala-asp) box helicase 1, NUP133 - nucleoporin 133kda, RPP25 - ribonuclease p/mrp 25kda subunit, AARS - alanyl-trna synthetase, DARS2 - aspartyl-trna synthetase 2, mitochondrial, LARS - leucyl-trna synthetase, NUP107 - nucleoporin 107kda, TRMT12 - trna methyltransferase 12 homolog (s. cere…
GO:0008033	tRNA processing	0.00011	0.031	1.69	16796	127	3517	45	[TRMT2B - trna methyltransferase 2 homolog b (s. cerevisiae), WDR4 - wd repeat domain 4, NUP188 - nucleoporin 188kda, RPP21 - ribonuclease p/mrp 21kda subunit, NUP205 - nucleoporin 205kda, DDX1 - dead (asp-glu-ala-asp) box helicase 1, NUP133 - nucleoporin 133kda, CTU2 - cytosolic thiouridylase subunit 2 homolog (s. pombe), RPP25 - ribonuclease p/mrp 25kda subunit, AARS - alanyl-trna synthetase, N…
GO:0000904	cell morphogenesis involved in differentiation	0.000111	0.0305	1.63	16796	149	3517	51	[RELN - reelin, FAM83D - family with sequence similarity 83, member d, FN1 - fibronectin 1, COL18A1 - collagen, type xviii, alpha 1, ANTXR1 - anthrax toxin receptor 1, TCF15 - transcription factor 15 (basic helix-loop-helix), SPR - sepiapterin reductase (7,8-dihydrobiopterin:nadp+ oxidoreductase), HES1 - hairy and enhancer of split 1, (drosophila), TRIM28 - tripartite motif containing 28, PXN - p…
GO:0051292	nuclear pore complex assembly	0.000115	0.0311	4.18	16796	8	3517	7	[NUP98 - nucleoporin 98kda, NUP205 - nucleoporin 205kda, AHCTF1 - at hook containing transcription factor 1, NUP93 - nucleoporin 93kda, NUP153 - nucleoporin 153kda, NUP107 - nucleoporin 107kda, TMEM33 - transmembrane protein 33]
GO:0032940	secretion by cell	0.000133	0.0352	1.36	16796	422	3517	120	[TRIM27 - tripartite motif containing 27, FN1 - fibronectin 1, PSAP - prosaposin, STXBP5 - syntaxin binding protein 5 (tomosyn), PPFIA1 - protein tyrosine phosphatase, receptor type, f polypeptide (ptprf), interacting protein (liprin), alpha 1, CD63 - cd63 molecule, SCG3 - secretogranin iii, P2RX1 - purinergic receptor p2x, ligand-gated ion channel, 1, CHP1 - calcineurin-like ef-hand protein 1, E…
GO:0006260	DNA replication	0.000186	0.0483	1.58	16796	163	3517	54	[CDC6 - cell division cycle 6, RAD1 - rad1 homolog (s. pombe), RFC4 - replication factor c (activator 1) 4, 37kda, CDC25A - cell division cycle 25a, RFC5 - replication factor c (activator 1) 5, 36.5kda, CDK1 - cyclin-dependent kinase 1, ORC1 - origin recognition complex, subunit 1, TK2 - thymidine kinase 2, mitochondrial, CDT1 - chromatin licensing and dna replication factor 1, CDC25C - cell divi…
GO:0043623	cellular protein complex assembly	0.000197	0.0503	1.45	16796	264	3517	80	[CTTN - cortactin, AIFM1 - apoptosis-inducing factor, mitochondrion-associated, 1, STRA13 - stimulated by retinoic acid 13, DNAAF3 - dynein, axonemal, assembly factor 3, TUBA3D - tubulin, alpha 3d, NDUFS7 - nadh dehydrogenase (ubiquinone) fe-s protein 7, 20kda (nadh-coenzyme q reductase), NUP107 - nucleoporin 107kda, ANLN - anillin, actin binding protein, TMEM33 - transmembrane protein 33, PFDN6 …
GO:0006520	cellular amino acid metabolic process	0.000199	0.0498	1.4	16796	328	3517	96	[SLC6A6 - solute carrier family 6 (neurotransmitter transporter), member 6, SLC7A8 - solute carrier family 7 (amino acid transporter light chain, l system), member 8, LARS - leucyl-trna synthetase, SLC7A4 - solute carrier family 7, member 4, AARS - alanyl-trna synthetase, DARS2 - aspartyl-trna synthetase 2, mitochondrial, PSAT1 - phosphoserine aminotransferase 1, GOT1 - glutamic-oxaloacetic trans…
GO:0009108	coenzyme biosynthetic process	0.000202	0.0497	1.69	16796	119	3517	42	[DLAT - dihydrolipoamide s-acetyltransferase, DLD - dihydrolipoamide dehydrogenase, ELOVL2 - elovl fatty acid elongase 2, SCD - stearoyl-coa desaturase (delta-9-desaturase), ACOT13 - acyl-coa thioesterase 13, ADCK3 - aarf domain containing kinase 3, RFK - riboflavin kinase, LIAS - lipoic acid synthetase, NADK2 - nad kinase 2, mitochondrial, THEM4 - thioesterase superfamily member 4, SPR - sepiapt…
GO:0001525	angiogenesis	0.000217	0.0525	1.46	16796	245	3517	75	[GPR124 - g protein-coupled receptor 124, IL18 - interleukin 18 (interferon-gamma-inducing factor), MMRN2 - multimerin 2, FN1 - fibronectin 1, TNFRSF12A - tumor necrosis factor receptor superfamily, member 12a, COL18A1 - collagen, type xviii, alpha 1, EGFL7 - egf-like-domain, multiple 7, ELK3 - elk3, ets-domain protein (srf accessory protein 2), ARHGAP24 - rho gtpase activating protein 24, HAND2 …
GO:0051649	establishment of localization in cell	0.000223	0.053	1.17	16796	1619	3517	395	[TTC26 - tetratricopeptide repeat domain 26, AKAP12 - a kinase (prka) anchor protein 12, ZDHHC3 - zinc finger, dhhc-type containing 3, SSX2IP - synovial sarcoma, x breakpoint 2 interacting protein, ACACA - acetyl-coa carboxylase alpha, SLC25A37 - solute carrier family 25 (mitochondrial iron transporter), member 37, LZTS2 - leucine zipper, putative tumor suppressor 2, ACACB - acetyl-coa carboxylas…
GO:0048519	negative regulation of biological process	0.000233	0.0545	1.09	16796	4036	3517	925	[GFAP - glial fibrillary acidic protein, AARS - alanyl-trna synthetase, WFIKKN1 - wap, follistatin/kazal, immunoglobulin, kunitz and netrin domain containing 1, NR6A1 - nuclear receptor subfamily 6, group a, member 1, PLXNB1 - plexin b1, ABL1 - c-abl oncogene 1, non-receptor tyrosine kinase, ABL2 - c-abl oncogene 2, non-receptor tyrosine kinase, ACACB - acetyl-coa carboxylase beta, MKKS - mckusic…
GO:0060548	negative regulation of cell death	0.000242	0.0556	1.24	16796	821	3517	213	[HSPA1B - heat shock 70kda protein 1b, MEIS3 - meis homeobox 3, CTTN - cortactin, AARS - alanyl-trna synthetase, LIFR - leukemia inhibitory factor receptor alpha, TNFRSF10A - tumor necrosis factor receptor superfamily, member 10a, ABL2 - c-abl oncogene 2, non-receptor tyrosine kinase, PLK1 - polo-like kinase 1, RAD18 - rad18 homolog (s. cerevisiae), SOCS2 - suppressor of cytokine signaling 2, DDA…
GO:0030036	actin cytoskeleton organization	0.000251	0.0567	1.45	16796	250	3517	76	[NCKAP1 - nck-associated protein 1, CTTN - cortactin, SPIRE1 - spire actin nucleation factor 1, ANTXR1 - anthrax toxin receptor 1, SDCBP - syndecan binding protein (syntenin), ABL1 - c-abl oncogene 1, non-receptor tyrosine kinase, CDC42BPG - cdc42 binding protein kinase gamma (dmpk-like), SIX4 - six homeobox 4, MKLN1 - muskelin 1, intracellular mediator containing kelch motifs, ABLIM3 - actin bin…
GO:0019752	carboxylic acid metabolic process	0.000252	0.0559	1.24	16796	800	3517	208	[ELOVL2 - elovl fatty acid elongase 2, THEM4 - thioesterase superfamily member 4, AARS - alanyl-trna synthetase, SPR - sepiapterin reductase (7,8-dihydrobiopterin:nadp+ oxidoreductase), BTD - biotinidase, BSG - basigin (ok blood group), ACACA - acetyl-coa carboxylase alpha, ELOVL7 - elovl fatty acid elongase 7, NARS - asparaginyl-trna synthetase, ACACB - acetyl-coa carboxylase beta, GBA2 - glucos…
GO:0000280	nuclear division	0.000259	0.0565	1.43	16796	278	3517	83	[CDC6 - cell division cycle 6, ZC3HC1 - zinc finger, c3hc-type containing 1, FAM83D - family with sequence similarity 83, member d, CDC25A - cell division cycle 25a, CDC20 - cell division cycle 20, MAPRE3 - microtubule-associated protein, rp/eb family, member 3, CDK1 - cyclin-dependent kinase 1, STRA13 - stimulated by retinoic acid 13, ZWILCH - zwilch kinetochore protein, SGOL1 - shugoshin-like 1…
GO:0045859	regulation of protein kinase activity	0.00027	0.0581	1.25	16796	758	3517	198	[TRIB3 - tribbles homolog 3 (drosophila), TRIM27 - tripartite motif containing 27, EMP2 - epithelial membrane protein 2, SPTA1 - spectrin, alpha, erythrocytic 1 (elliptocytosis 2), ZFYVE28 - zinc finger, fyve domain containing 28, MAPRE3 - microtubule-associated protein, rp/eb family, member 3, TNFRSF10A - tumor necrosis factor receptor superfamily, member 10a, CCNL2 - cyclin l2, ABL1 - c-abl onc…
GO:0000902	cell morphogenesis	0.000273	0.0577	1.52	16796	192	3517	61	[FAM83D - family with sequence similarity 83, member d, RELN - reelin, SLC39A3 - solute carrier family 39 (zinc transporter), member 3, FN1 - fibronectin 1, COL18A1 - collagen, type xviii, alpha 1, TCF15 - transcription factor 15 (basic helix-loop-helix), ANTXR1 - anthrax toxin receptor 1, SPR - sepiapterin reductase (7,8-dihydrobiopterin:nadp+ oxidoreductase), HES1 - hairy and enhancer of split …
GO:0051494	negative regulation of cytoskeleton organization	0.000277	0.0577	1.71	16796	106	3517	38	[SPTA1 - spectrin, alpha, erythrocytic 1 (elliptocytosis 2), NEK2 - nima-related kinase 2, FGF13 - fibroblast growth factor 13, CAPG - capping protein (actin filament), gelsolin-like, CCNF - cyclin f, SNCA - synuclein, alpha (non a4 component of amyloid precursor), APC2 - adenomatosis polyposis coli 2, VILL - villin-like, SLIT2 - slit homolog 2 (drosophila), ESPN - espin, MID1 - midline 1 (opitz/…
GO:0022607	cellular component assembly	0.00031	0.0636	1.16	16796	1679	3517	407	[SF3A3 - splicing factor 3a, subunit 3, 60kda, TTC26 - tetratricopeptide repeat domain 26, CCDC67 - coiled-coil domain containing 67, CHAF1B - chromatin assembly factor 1, subunit b (p60), SSX2IP - synovial sarcoma, x breakpoint 2 interacting protein, ABL2 - c-abl oncogene 2, non-receptor tyrosine kinase, FOXRED1 - fad-dependent oxidoreductase domain containing 1, ACACA - acetyl-coa carboxylase a…
GO:0006999	nuclear pore organization	0.000328	0.0662	3.47	16796	11	3517	8	[NUP98 - nucleoporin 98kda, NUP205 - nucleoporin 205kda, AHCTF1 - at hook containing transcription factor 1, NUP133 - nucleoporin 133kda, NUP153 - nucleoporin 153kda, NUP93 - nucleoporin 93kda, NUP107 - nucleoporin 107kda, TMEM33 - transmembrane protein 33]
GO:0051234	establishment of localization	0.000349	0.0694	1.1	16796	3373	3517	779	[AGAP1 - arfgap with gtpase domain, ankyrin repeat and ph domain 1, CATSPER1 - cation channel, sperm associated 1, TTC26 - tetratricopeptide repeat domain 26, ABCA2 - atp-binding cassette, sub-family a (abc1), member 2, ABCA3 - atp-binding cassette, sub-family a (abc1), member 3, ABCF1 - atp-binding cassette, sub-family f (gcn20), member 1, SSX2IP - synovial sarcoma, x breakpoint 2 interacting pr…
GO:0035336	long-chain fatty-acyl-CoA metabolic process	0.000351	0.0688	2.16	16796	42	3517	19	[ELOVL2 - elovl fatty acid elongase 2, SCD - stearoyl-coa desaturase (delta-9-desaturase), ACOT13 - acyl-coa thioesterase 13, ELOVL5 - elovl fatty acid elongase 5, THEM4 - thioesterase superfamily member 4, ACSL6 - acyl-coa synthetase long-chain family member 6, FAR2 - fatty acyl coa reductase 2, ACOT9 - acyl-coa thioesterase 9, TECR - trans-2,3-enoyl-coa reductase, ELOVL3 - elovl fatty acid elon…
GO:0001541	ovarian follicle development	0.000368	0.0713	2.2	16796	39	3517	18	[STRA8 - stimulated by retinoic acid 8, VEGFA - vascular endothelial growth factor a, VGF - vgf nerve growth factor inducible, MMP14 - matrix metallopeptidase 14 (membrane-inserted), FOXL2 - forkhead box l2, INHA - inhibin, alpha, CTNNA1 - catenin (cadherin-associated protein), alpha 1, 102kda, IMMP2L - imp2 inner mitochondrial membrane peptidase-like (s. cerevisiae), MMP19 - matrix metallopeptid…
GO:0031111	negative regulation of microtubule polymerization or depolymerization	0.000374	0.0713	2.48	16796	27	3517	14	[CLASP2 - cytoplasmic linker associated protein 2, STMN1 - stathmin 1, FGF13 - fibroblast growth factor 13, FKBP4 - fk506 binding protein 4, 59kda, APC2 - adenomatosis polyposis coli 2, SNCA - synuclein, alpha (non a4 component of amyloid precursor), MID1IP1 - mid1 interacting protein 1, SBDS - shwachman-bodian-diamond syndrome, MID1 - midline 1 (opitz/bbb syndrome), ARHGEF2 - rho/rac guanine nuc…
GO:0015758	glucose transport	0.000377	0.0709	1.86	16796	72	3517	28	[NUP188 - nucleoporin 188kda, NUP205 - nucleoporin 205kda, NUP133 - nucleoporin 133kda, SLC2A12 - solute carrier family 2 (facilitated glucose transporter), member 12, NUP107 - nucleoporin 107kda, STXBP4 - syntaxin binding protein 4, SLC2A14 - solute carrier family 2 (facilitated glucose transporter), member 14, NUP98 - nucleoporin 98kda, NUP155 - nucleoporin 155kda, SESN2 - sestrin 2, NUP37 - nu…
GO:0048523	negative regulation of cellular process	0.000428	0.0794	1.1	16796	3697	3517	848	[GFAP - glial fibrillary acidic protein, AARS - alanyl-trna synthetase, WFIKKN1 - wap, follistatin/kazal, immunoglobulin, kunitz and netrin domain containing 1, NR6A1 - nuclear receptor subfamily 6, group a, member 1, PLXNB1 - plexin b1, ABL1 - c-abl oncogene 1, non-receptor tyrosine kinase, ABL2 - c-abl oncogene 2, non-receptor tyrosine kinase, ACACB - acetyl-coa carboxylase beta, MKKS - mckusic…
GO:0043069	negative regulation of programmed cell death	0.000453	0.0828	1.24	16796	765	3517	198	[HSPA1B - heat shock 70kda protein 1b, MEIS3 - meis homeobox 3, CTTN - cortactin, AARS - alanyl-trna synthetase, LIFR - leukemia inhibitory factor receptor alpha, TNFRSF10A - tumor necrosis factor receptor superfamily, member 10a, ABL2 - c-abl oncogene 2, non-receptor tyrosine kinase, PLK1 - polo-like kinase 1, DDAH2 - dimethylarginine dimethylaminohydrolase 2, SOCS2 - suppressor of cytokine sign…
GO:0006796	phosphate-containing compound metabolic process	0.000475	0.0857	1.15	16796	1710	3517	412	[TRIB3 - tribbles homolog 3 (drosophila), BMP2K - bmp2 inducible kinase, SPTA1 - spectrin, alpha, erythrocytic 1 (elliptocytosis 2), PRDX6 - peroxiredoxin 6, ABL1 - c-abl oncogene 1, non-receptor tyrosine kinase, GDA - guanine deaminase, CDC42BPG - cdc42 binding protein kinase gamma (dmpk-like), ABL2 - c-abl oncogene 2, non-receptor tyrosine kinase, ACACA - acetyl-coa carboxylase alpha, ACACB - a…
GO:0048858	cell projection morphogenesis	0.000479	0.0853	1.44	16796	235	3517	71	[CC2D2A - coiled-coil and c2 domain containing 2a, LOC100507003 - uncharacterized loc100507003, CTTN - cortactin, BTBD3 - btb (poz) domain containing 3, TMEM106B - transmembrane protein 106b, LIFR - leukemia inhibitory factor receptor alpha, MKS1 - meckel syndrome, type 1, PLXNB1 - plexin b1, IQUB - iq motif and ubiquitin domain containing, UGT8 - udp glycosyltransferase 8, ABL2 - c-abl oncogene …
GO:0006887	exocytosis	0.000481	0.0846	1.44	16796	239	3517	72	[TIMP1 - timp metallopeptidase inhibitor 1, VAMP7 - vesicle-associated membrane protein 7, FN1 - fibronectin 1, PSAP - prosaposin, SYT5 - synaptotagmin v, STXBP5 - syntaxin binding protein 5 (tomosyn), SDF4 - stromal cell derived factor 4, SYT10 - synaptotagmin x, CD63 - cd63 molecule, SCG3 - secretogranin iii, RSG1 - rem2 and rab-like small gtpase 1, MILR1 - mast cell immunoglobulin-like recepto…
GO:0031398	positive regulation of protein ubiquitination	0.000481	0.0835	1.54	16796	161	3517	52	[TRIB3 - tribbles homolog 3 (drosophila), CDC20 - cell division cycle 20, CDK1 - cyclin-dependent kinase 1, STRA13 - stimulated by retinoic acid 13, SPRTN - sprt-like n-terminal domain, TRIM67 - tripartite motif containing 67, NDFIP1 - nedd4 family interacting protein 1, AIMP2 - aminoacyl trna synthetase complex-interacting multifunctional protein 2, UBE2S - ubiquitin-conjugating enzyme e2s, PSMB…
GO:0000226	microtubule cytoskeleton organization	0.000487	0.0834	1.42	16796	263	3517	78	[CDK1 - cyclin-dependent kinase 1, SPIRE1 - spire actin nucleation factor 1, SGOL1 - shugoshin-like 1 (s. pombe), SOGA2 - soga family member 2, TTLL3 - tubulin tyrosine ligase-like family, member 3, MID1 - midline 1 (opitz/bbb syndrome), SPAG5 - sperm associated antigen 5, KIF24 - kinesin family member 24, MAPT - microtubule-associated protein tau, MAP1B - microtubule-associated protein 1b, MAP1A…
GO:0048513	organ development	0.000506	0.0856	1.19	16796	1089	3517	272	[BOK - bcl2-related ovarian killer, MDGA1 - mam domain containing glycosylphosphatidylinositol anchor 1, SPTA1 - spectrin, alpha, erythrocytic 1 (elliptocytosis 2), HSD17B1 - hydroxysteroid (17-beta) dehydrogenase 1, LIFR - leukemia inhibitory factor receptor alpha, FOXL2 - forkhead box l2, AHSP - alpha hemoglobin stabilizing protein, FAM73B - family with sequence similarity 73, member b, SPEG - …
GO:0043549	regulation of kinase activity	0.00059	0.0986	1.23	16796	799	3517	205	[TRIB3 - tribbles homolog 3 (drosophila), TRIM27 - tripartite motif containing 27, EMP2 - epithelial membrane protein 2, SPTA1 - spectrin, alpha, erythrocytic 1 (elliptocytosis 2), ZFYVE28 - zinc finger, fyve domain containing 28, MAPRE3 - microtubule-associated protein, rp/eb family, member 3, TNFRSF10A - tumor necrosis factor receptor superfamily, member 10a, CCNL2 - cyclin l2, ABL1 - c-abl onc…
GO:0008610	lipid biosynthetic process	0.000607	0.1	1.3	16796	479	3517	130	[ELOVL2 - elovl fatty acid elongase 2, ACOT13 - acyl-coa thioesterase 13, SACM1L - sac1 suppressor of actin mutations 1-like (yeast), THEM4 - thioesterase superfamily member 4, HSD11B2 - hydroxysteroid (11-beta) dehydrogenase 2, HSD17B1 - hydroxysteroid (17-beta) dehydrogenase 1, ACACA - acetyl-coa carboxylase alpha, ELOVL7 - elovl fatty acid elongase 7, ACACB - acetyl-coa carboxylase beta, DPM2 …
GO:1900034	regulation of cellular response to heat	0.000625	0.102	1.85	16796	67	3517	26	[NUP188 - nucleoporin 188kda, HSPA1B - heat shock 70kda protein 1b, CHORDC1 - cysteine and histidine-rich domain (chord) containing 1, NUP205 - nucleoporin 205kda, NUP133 - nucleoporin 133kda, MTOR - mechanistic target of rapamycin (serine/threonine kinase), CAMK2G - calcium/calmodulin-dependent protein kinase ii gamma, NUP107 - nucleoporin 107kda, HSBP1 - heat shock factor binding protein 1, NUP…
GO:0032990	cell part morphogenesis	0.000626	0.101	1.42	16796	253	3517	75	[CC2D2A - coiled-coil and c2 domain containing 2a, LOC100507003 - uncharacterized loc100507003, CTTN - cortactin, BTBD3 - btb (poz) domain containing 3, TMEM106B - transmembrane protein 106b, LIFR - leukemia inhibitory factor receptor alpha, MKS1 - meckel syndrome, type 1, SUPV3L1 - suppressor of var1, 3-like 1 (s. cerevisiae), PLXNB1 - plexin b1, IQUB - iq motif and ubiquitin domain containing, …
GO:0008645	hexose transport	0.000634	0.101	1.81	16796	74	3517	28	[NUP188 - nucleoporin 188kda, NUP205 - nucleoporin 205kda, NUP133 - nucleoporin 133kda, SLC2A12 - solute carrier family 2 (facilitated glucose transporter), member 12, NUP107 - nucleoporin 107kda, STXBP4 - syntaxin binding protein 4, SLC2A14 - solute carrier family 2 (facilitated glucose transporter), member 14, NUP98 - nucleoporin 98kda, NUP155 - nucleoporin 155kda, SESN2 - sestrin 2, NUP37 - nu…
GO:0006334	nucleosome assembly	0.00067	0.105	1.71	16796	92	3517	33	[HIST1H2BD - histone cluster 1, h2bd, CENPA - centromere protein a, HAT1 - histone acetyltransferase 1, MIS18A - mis18 kinetochore protein homolog a (s. pombe), H2AFX - h2a histone family, member x, HIST1H2BO - histone cluster 1, h2bo, STRA13 - stimulated by retinoic acid 13, HIST1H1E - histone cluster 1, h1e, HIST1H1C - histone cluster 1, h1c, TSPYL6 - tspy-like 6, CENPK - centromere protein k, …
GO:0007264	small GTPase mediated signal transduction	0.000699	0.109	1.24	16796	715	3517	185	[AGAP1 - arfgap with gtpase domain, ankyrin repeat and ph domain 1, SPTA1 - spectrin, alpha, erythrocytic 1 (elliptocytosis 2), CDC20 - cell division cycle 20, FAM13A - family with sequence similarity 13, member a, AGAP3 - arfgap with gtpase domain, ankyrin repeat and ph domain 3, CTTN - cortactin, SGOL1 - shugoshin-like 1 (s. pombe), CDC25C - cell division cycle 25c, SDCBP - syndecan binding pro…
GO:0048646	anatomical structure formation involved in morphogenesis	0.000725	0.111	1.22	16796	776	3517	199	[TTC26 - tetratricopeptide repeat domain 26, TNFRSF12A - tumor necrosis factor receptor superfamily, member 12a, SEMA4C - sema domain, immunoglobulin domain (ig), transmembrane domain (tm) and short cytoplasmic domain, (semaphorin) 4c, ELK3 - elk3, ets-domain protein (srf accessory protein 2), MKS1 - meckel syndrome, type 1, SSX2IP - synovial sarcoma, x breakpoint 2 interacting protein, EPAS1 - e…
GO:0051493	regulation of cytoskeleton organization	0.000786	0.119	1.33	16796	365	3517	102	[TRIM27 - tripartite motif containing 27, SPTA1 - spectrin, alpha, erythrocytic 1 (elliptocytosis 2), CHMP4C - charged multivesicular body protein 4c, CTTN - cortactin, APC2 - adenomatosis polyposis coli 2, SPIRE1 - spire actin nucleation factor 1, VILL - villin-like, MID1 - midline 1 (opitz/bbb syndrome), VANGL2 - vangl planar cell polarity protein 2, SDC4 - syndecan 4, SPAG5 - sperm associated …
GO:0031589	cell-substrate adhesion	0.000792	0.119	1.59	16796	126	3517	42	[ITGA5 - integrin, alpha 5 (fibronectin receptor, alpha polypeptide), KIF14 - kinesin family member 14, EFNA1 - ephrin-a1, EMP2 - epithelial membrane protein 2, FGG - fibrinogen gamma chain, FN1 - fibronectin 1, TNFRSF12A - tumor necrosis factor receptor superfamily, member 12a, ANTXR1 - anthrax toxin receptor 1, ITGA2B - integrin, alpha 2b (platelet glycoprotein iib of iib/iiia complex, antigen …
GO:0030497	fatty acid elongation	0.000802	0.119	3.18	16796	12	3517	8	[ELOVL3 - elovl fatty acid elongase 3, TECR - trans-2,3-enoyl-coa reductase, ELOVL2 - elovl fatty acid elongase 2, ELOVL5 - elovl fatty acid elongase 5, ELOVL7 - elovl fatty acid elongase 7, PTPLAD1 - protein tyrosine phosphatase-like a domain containing 1, PTPLA - protein tyrosine phosphatase-like (proline instead of catalytic arginine), member a, ELOVL6 - elovl fatty acid elongase 6]
GO:0022602	ovulation cycle process	0.000812	0.119	1.78	16796	75	3517	28	[EREG - epiregulin, SLIT2 - slit homolog 2 (drosophila), STAT5A - signal transducer and activator of transcription 5a, FOXL2 - forkhead box l2, ARRB1 - arrestin, beta 1, PTPRN - protein tyrosine phosphatase, receptor type, n, INHA - inhibin, alpha, CTNNA1 - catenin (cadherin-associated protein), alpha 1, 102kda, NOS3 - nitric oxide synthase 3 (endothelial cell), EIF2B4 - eukaryotic translation in…
GO:1990542	mitochondrial transmembrane transport	0.000823	0.12	1.97	16796	51	3517	21	[ATP5J2 - atp synthase, h+ transporting, mitochondrial fo complex, subunit f2, TOMM40 - translocase of outer mitochondrial membrane 40 homolog (yeast), CPT1A - carnitine palmitoyltransferase 1a (liver), MICU1 - mitochondrial calcium uptake 1, TOMM40L - translocase of outer mitochondrial membrane 40 homolog (yeast)-like, MCU - mitochondrial calcium uniporter, ATP5O - atp synthase, h+ transporting,…
GO:0043066	negative regulation of apoptotic process	0.00087	0.125	1.22	16796	757	3517	194	[HSPA1B - heat shock 70kda protein 1b, MEIS3 - meis homeobox 3, CTTN - cortactin, AARS - alanyl-trna synthetase, LIFR - leukemia inhibitory factor receptor alpha, TNFRSF10A - tumor necrosis factor receptor superfamily, member 10a, ABL2 - c-abl oncogene 2, non-receptor tyrosine kinase, PLK1 - polo-like kinase 1, SOCS2 - suppressor of cytokine signaling 2, DDAH2 - dimethylarginine dimethylaminohydr…
GO:0007009	plasma membrane organization	0.000871	0.124	1.52	16796	157	3517	50	[EMP2 - epithelial membrane protein 2, SPTA1 - spectrin, alpha, erythrocytic 1 (elliptocytosis 2), ATP1B3 - atpase, na+/k+ transporting, beta 3 polypeptide, PLSCR4 - phospholipid scramblase 4, BSG - basigin (ok blood group), FLOT2 - flotillin 2, BAIAP2 - bai1-associated protein 2, FCHO2 - fch domain only 2, MTSS1L - metastasis suppressor 1-like, STXBP1 - syntaxin binding protein 1, PPIL2 - peptid…
GO:0006259	DNA metabolic process	0.000872	0.123	1.24	16796	675	3517	175	[CDC6 - cell division cycle 6, C9orf142 - chromosome 9 open reading frame 142, CDC25A - cell division cycle 25a, RFC4 - replication factor c (activator 1) 4, 37kda, RFC5 - replication factor c (activator 1) 5, 36.5kda, TSN - translin, CDK1 - cyclin-dependent kinase 1, DDX1 - dead (asp-glu-ala-asp) box helicase 1, STRA13 - stimulated by retinoic acid 13, ORC1 - origin recognition complex, subunit …
GO:0035337	fatty-acyl-CoA metabolic process	0.000909	0.127	1.99	16796	48	3517	20	[ELOVL2 - elovl fatty acid elongase 2, SCD - stearoyl-coa desaturase (delta-9-desaturase), ACOT13 - acyl-coa thioesterase 13, ELOVL5 - elovl fatty acid elongase 5, THEM4 - thioesterase superfamily member 4, FAR2 - fatty acyl coa reductase 2, ACSL6 - acyl-coa synthetase long-chain family member 6, ACOT9 - acyl-coa thioesterase 9, TECR - trans-2,3-enoyl-coa reductase, ELOVL3 - elovl fatty acid elon…
GO:0045807	positive regulation of endocytosis	0.000953	0.132	1.7	16796	90	3517	32	[MAGI2 - membrane associated guanylate kinase, ww and pdz domain containing 2, SCYL2 - scy1-like 2 (s. cerevisiae), PTX3 - pentraxin 3, long, ACTN4 - actinin, alpha 4, TF - transferrin, SNCA - synuclein, alpha (non a4 component of amyloid precursor), PROS1 - protein s (alpha), ARRB1 - arrestin, beta 1, AZU1 - azurocidin 1, SLC11A1 - solute carrier family 11 (proton-coupled divalent metal ion tran…
GO:0032879	regulation of localization	0.000977	0.134	1.13	16796	2078	3517	490	[TRIB3 - tribbles homolog 3 (drosophila), GFAP - glial fibrillary acidic protein, CATSPER1 - cation channel, sperm associated 1, SEPT5 - septin 5, ABCA2 - atp-binding cassette, sub-family a (abc1), member 2, SPINK1 - serine peptidase inhibitor, kazal type 1, PLXNB1 - plexin b1, SSX2IP - synovial sarcoma, x breakpoint 2 interacting protein, ABL1 - c-abl oncogene 1, non-receptor tyrosine kinase, AB…
GO:0034622	cellular macromolecular complex assembly	0.000994	0.135	1.26	16796	544	3517	144	[EIF3K - eukaryotic translation initiation factor 3, subunit k, HAT1 - histone acetyltransferase 1, NCBP1 - nuclear cap binding protein subunit 1, 80kda, CTTN - cortactin, DDX1 - dead (asp-glu-ala-asp) box helicase 1, STRA13 - stimulated by retinoic acid 13, SF3A3 - splicing factor 3a, subunit 3, 60kda, TUBA3D - tubulin, alpha 3d, DHX30 - deah (asp-glu-ala-his) box helicase 30, ANLN - anillin, ac…
